# Supplementary material for: Mechanism of Alternating Poly(lactic-co-glycolic acid) Formation by Polymerization of (S)- and (R)-3-Methyl Glycolide Using an Enantiopure Aluminum Complex
Source: ACS Catal. 2023 Dec 18;14(1):318–23. doi: 10.1021/acscatal.3c04955 (PMC10775139; doi:10.1021/acscatal.3c04955)
Supplement: Supplementary file 2 — cs3c04955_si_002.xyz [file cs3c04955_si_002.xyz]

66
Salen_binaph_OMe E=-1927.240612
Al    -1.878453     0.262896    -0.512564
 N    -0.081704     1.046456    -1.183344
 O    -3.415912    -0.484901     0.185486
 O    -2.383784     1.934471    -0.067641
 N    -0.821107    -0.693312     0.939222
 C    -1.274968    -1.776537     1.530899
 C     0.387905    -0.152038     1.493214
 C     1.570529    -0.069857     0.762449
 C     0.325525     0.325219     2.832871
 C     1.632440    -0.572282    -0.642779
 C     2.716963     0.561622     1.364496
 C     1.425644     0.886257     3.434829
 H    -0.623694     0.251947     3.367734
 C     2.475045    -1.668872    -1.033429
 C     0.860093     0.064819    -1.606492
 C     3.936168     0.768730     0.653926
 C     2.644400     1.030480     2.720560
 H     1.365561     1.247431     4.464749
 C     3.234974    -2.426976    -0.096239
 C     2.545517    -2.038258    -2.419803
 C     0.927769    -0.306576    -2.974856
 C     5.018493     1.379987     1.252442
 H     4.008789     0.442034    -0.383427
 C     3.782315     1.647616     3.311880
 C     4.027281    -3.480075    -0.505653
 H     3.181237    -2.169881     0.962687
 C     3.379440    -3.123658    -2.808528
 C     1.766903    -1.320565    -3.370063
 H     0.279612     0.206543    -3.685417
 C     0.124309     2.298430    -1.449955
 H     5.938621     1.529688     0.681923
 C     4.948125     1.818171     2.597680
 H     3.709663     1.992739     4.346826
 C     4.107586    -3.830816    -1.875632
 H     4.596175    -4.050070     0.233376
 H     3.426184    -3.392604    -3.867394
 H     1.822699    -1.607948    -4.423343
 H     1.049792     2.575688    -1.980160
 C    -0.753383     3.378096    -1.087382
 H     5.814462     2.296374     3.061365
 H     4.741386    -4.664497    -2.188041
 C    -0.377296     4.704992    -1.410553
 C    -1.979158     3.135759    -0.386124
 H     0.562774     4.865117    -1.947560
 C    -1.169200     5.783810    -1.057175
 C    -2.768147     4.258071    -0.028672
 H    -0.869627     6.802267    -1.312128
 C    -2.370831     5.545028    -0.358749
 H    -3.699555     4.067548     0.508006
 H    -3.004329     6.389576    -0.072584
 H    -0.598010    -2.278033     2.239100
 C    -2.570015    -2.355261     1.396162
 C    -2.846337    -3.600882     2.024433
 C    -3.629517    -1.622934     0.755750
 C    -4.118537    -4.134334     2.020602
 H    -2.025791    -4.133191     2.515359
 C    -4.938734    -2.183501     0.799857
 C    -5.165354    -3.406313     1.403318
 H    -4.322233    -5.096000     2.495475
 H    -5.744862    -1.618795     0.327549
 H    -6.178059    -3.820013     1.407258
 O    -2.017293    -0.399212    -2.121451
 C    -2.954425    -1.171600    -2.796907
 H    -3.598466    -0.552657    -3.454989
 H    -2.453506    -1.915934    -3.448539
 H    -3.632487    -1.734370    -2.125064

15
S-MeG-eq E=-495.210312
 O    -2.315437    -0.992771     1.025877
 C    -3.029570    -0.060642     1.261810
 C    -4.432256     0.117820     0.671455
 C    -3.577841     1.934122     2.459095
 C    -4.388561     2.442974     1.275713
 O    -4.688169     1.501484     0.357639
 O    -2.640000     0.920947     2.104070
 O    -4.746680     3.579266     1.155424
 C    -4.645269    -0.698562    -0.586588
 H    -4.478126    -1.762075    -0.370412
 H    -5.670433    -0.555680    -0.955695
 H    -3.936131    -0.388225    -1.367329
 H    -5.153806    -0.198316     1.450767
 H    -4.271198     1.562123     3.237063
 H    -3.009825     2.770791     2.882581

15
S-MeG-ax E=-495.2088157
 O    -2.390186    -1.052992    -1.113524
 C    -3.020964    -0.053965    -1.313109
 C    -4.412918     0.163472    -0.720586
 C    -3.384270     2.014445    -2.469369
 C    -4.341887     2.485194    -1.384624
 O    -4.723948     1.549899    -0.494664
 O    -2.534049     0.936613    -2.087714
 O    -4.742617     3.612577    -1.322658
 H    -3.971236     1.739085    -3.364861
 H    -2.737742     2.857837    -2.741451
 H    -4.383803    -0.285607     0.281287
 C    -5.499056    -0.521220    -1.549839
 H    -5.294571    -1.600320    -1.606932
 H    -6.477592    -0.367448    -1.072290
 H    -5.546293    -0.123112    -2.575678

81
S-A-si-FF-TS1 E=-2422.460398
Al     1.051073    -0.012822    -0.139329
 N    -0.469242     0.574572    -1.349035
 O     0.999118    -1.772860    -0.737720
 O     1.081208     1.752194     0.490651
 N    -0.346766    -0.586395     1.234223
 C    -0.363757    -1.780544     1.759323
 C    -1.416169     0.311929     1.535113
 C    -2.474782     0.412791     0.631146
 C    -1.355843     1.119547     2.698685
 C    -2.517016    -0.469394    -0.583623
 C    -3.496336     1.396893     0.874120
 C    -2.351351     2.029584     2.964165
 H    -0.499885     1.010192     3.366809
 C    -3.535173    -1.473157    -0.745217
 C    -1.538678    -0.346994    -1.570355
 C    -4.569867     1.627628    -0.035452
 C    -3.436043     2.202999     2.062315
 H    -2.306919     2.647207     3.864985
 C    -4.529222    -1.724512     0.245474
 C    -3.552048    -2.277676    -1.936018
 C    -1.550529    -1.152849    -2.735976
 C    -5.532666     2.581904     0.221688
 H    -4.624699     1.039456    -0.952170
 C    -4.450926     3.171902     2.301523
 C    -5.490939    -2.696977     0.062966
 H    -4.523397    -1.138147     1.165098
 C    -4.563577    -3.266175    -2.095811
 C    -2.545149    -2.083579    -2.920616
 H    -0.749309    -1.026581    -3.466067
 C    -0.564232     1.774176    -1.844485
 H    -6.342626     2.740747    -0.494822
 C    -5.480436     3.359101     1.404812
 H    -4.392789     3.773891     3.212530
 C    -5.516281    -3.472955    -1.121776
 H    -6.238860    -2.871627     0.840669
 H    -4.565440    -3.867283    -3.009206
 H    -2.559228    -2.702428    -3.821566
 H    -1.366731     1.973403    -2.572936
 C     0.230847     2.897575    -1.439268
 H    -6.251573     4.108661     1.599162
 H    -6.285611    -4.237381    -1.256208
 C     0.133805     4.116556    -2.155111
 C     0.968092     2.844472    -0.205504
 H    -0.449174     4.134043    -3.081159
 C     0.754522     5.267525    -1.703771
 C     1.556266     4.054911     0.254674
 H     0.683898     6.198463    -2.269654
 C     1.461950     5.224289    -0.482847
 H     2.091912     4.027158     1.206174
 H     1.940977     6.133118    -0.106860
 H    -1.090485    -1.984707     2.562506
 C     0.429616    -2.884071     1.308111
 C     0.458960    -4.085561     2.061865
 C     1.026733    -2.839262    -0.002101
 C     1.078045    -5.221171     1.575430
 H    -0.022191    -4.099336     3.044890
 C     1.619095    -4.037836    -0.490538
 C     1.654257    -5.184124     0.284542
 H     1.108662    -6.137814     2.167754
 H     2.057582    -4.008447    -1.489851
 H     2.134433    -6.083269    -0.113039
 O     2.646389    -0.387493     0.861524
 C     2.963520     0.022761     2.168833
 H     3.843767    -0.520659     2.554617
 H     3.160145     1.107258     2.240974
 H     2.116335    -0.200480     2.841284
 O     2.471705     0.389935    -1.393350
 C     3.515418     0.101896    -0.734645
 C     4.436847     1.238963    -0.314125
 C     5.159255    -1.511475    -0.203827
 C     5.942427    -0.466286     0.576689
 H     4.705289    -2.194127     0.534011
 O     6.884392    -0.781058     1.251993
 H     3.850929     1.942365     0.290648
 O     5.525966     0.809877     0.525312
 O     4.148973    -1.036391    -1.078743
 C     4.991421     1.950118    -1.545868
 H     5.677847     2.747881    -1.227372
 H     5.540047     1.245991    -2.190221
 H     4.168052     2.389761    -2.124950
 H     5.874810    -2.089044    -0.805639

81
S-A-si-FF-TS2 E=-2422.461445
Al    -1.247272     0.528296    -0.053701
 N     0.314478     0.618430     1.292007
 O    -1.690557    -1.175597     0.540834
 O    -0.675479     2.230391    -0.586768
 N     0.067399    -0.404524    -1.325578
 C    -0.042996    -1.642927    -1.729680
 C     1.338372     0.220216    -1.525235
 C     2.332692    -0.003033    -0.570024
 C     1.549146     1.080614    -2.630698
 C     2.058059    -0.911521     0.596409
 C     3.584695     0.693393    -0.703263
 C     2.759323     1.712165    -2.793261
 H     0.732000     1.229858    -3.338167
 C     2.760432    -2.156222     0.763731
 C     1.067599    -0.575072     1.521367
 C     4.626493     0.592453     0.264829
 C     3.800739     1.547040    -1.839298
 H     2.927794     2.367183    -3.652086
 C     3.727431    -2.623756    -0.173806
 C     2.469155    -2.985044     1.901379
 C     0.771191    -1.404997     2.630523
 C     5.815883     1.274568     0.109347
 H     4.475022    -0.034781     1.144074
 C     5.043159     2.228121    -1.973520
 C     4.380969    -3.824847     0.011451
 H     3.947524    -2.019340    -1.054626
 C     3.169200    -4.213067     2.066928
 C     1.469638    -2.573070     2.824605
 H    -0.025103    -1.099868     3.311231
 C     0.772545     1.719239     1.814179
 H     6.596894     1.181505     0.868346
 C     6.033299     2.095859    -1.023939
 H     5.194326     2.869599    -2.846099
 C     4.107409    -4.627121     1.146308
 H     5.114934    -4.161221    -0.725356
 H     2.939757    -4.830369     2.939818
 H     1.247953    -3.211299     3.683937
 H     1.557180     1.640514     2.584283
 C     0.445637     3.042726     1.371540
 H     6.981235     2.627573    -1.137972
 H     4.634457    -5.574521     1.283807
 C     0.952545     4.162785     2.076762
 C    -0.167050     3.217042     0.083154
 H     1.426892     3.997052     3.049049
 C     0.871818     5.439504     1.551319
 C    -0.169699     4.533508    -0.460355
 H     1.255707     6.297705     2.106310
 C     0.318951     5.609243     0.262670
 H    -0.582833     4.665340    -1.462705
 H     0.281774     6.609988    -0.177924
 H     0.723445    -2.024573    -2.423335
 C    -1.001257    -2.594194    -1.261730
 C    -1.077295    -3.874171    -1.872175
 C    -1.719605    -2.334358    -0.044011
 C    -1.843002    -4.881902    -1.321998
 H    -0.509107    -4.050626    -2.790682
 C    -2.453881    -3.409544     0.526249
 C    -2.525687    -4.636003    -0.108373
 H    -1.911612    -5.858283    -1.805506
 H    -2.992341    -3.215600     1.454856
 H    -3.126997    -5.433022     0.338251
 O    -4.221858     2.550687     0.208878
 C    -3.439095     3.742675     0.286652
 H    -2.792775     3.812902    -0.596597
 H    -4.155235     4.573931     0.303278
 H    -2.820614     3.746811     1.193628
 O    -2.587995     1.301244     1.158174
 C    -3.667666     1.375124     0.502439
 C    -4.824504     0.354409     0.575438
 C    -3.550400    -0.044425    -1.997468
 C    -4.330856    -1.145147    -1.281860
 H    -4.289051     0.573848    -2.550628
 O    -4.675273    -2.164525    -1.813968
 H    -5.655416     0.816501     0.018712
 O    -4.590233    -0.944237     0.037794
 O    -2.791937     0.744390    -1.150195
 C    -5.223778     0.157932     2.032528
 H    -6.087425    -0.519889     2.087893
 H    -4.383819    -0.279790     2.590739
 H    -5.493814     1.120882     2.490697
 H    -2.940352    -0.551214    -2.766787

81
S-A-re-FM1-TS1 E=-2422.458616
Al     1.168927     0.565445     0.504282
 N    -0.287233     0.731565    -1.015407
 O     2.280819     0.237526     1.957696
 O     0.725513     2.280896     0.992140
 N    -0.336650    -0.335612     1.620141
 C    -0.101397    -1.186337     2.584800
 C    -1.688187     0.131855     1.546220
 C    -2.513788    -0.129867     0.459430
 C    -2.153408     0.909969     2.644420
 C    -2.029798    -0.925388    -0.706883
 C    -3.837071     0.446440     0.434783
 C    -3.425688     1.424964     2.656391
 H    -1.464540     1.105073     3.468289
 C    -2.652491    -2.162228    -1.090978
 C    -1.008646    -0.404026    -1.496784
 C    -4.715619     0.309608    -0.680582
 C    -4.298533     1.218202     1.555096
 H    -3.771814     2.019464     3.505892
 C    -3.615005    -2.820717    -0.271626
 C    -2.292232    -2.776613    -2.337546
 C    -0.695471    -0.989885    -2.750614
 C    -5.973980     0.876007    -0.677206
 H    -4.383460    -0.247440    -1.556151
 C    -5.605471     1.780533     1.531676
 C    -4.187191    -4.014045    -0.661584
 H    -3.892295    -2.372665     0.683795
 C    -2.909710    -4.001958    -2.715576
 C    -1.331393    -2.135963    -3.165825
 H     0.067379    -0.518554    -3.366958
 C    -0.518872     1.883648    -1.574595
 H    -6.621992     0.757076    -1.549329
 C    -6.431978     1.612353     0.442127
 H    -5.938829     2.359524     2.397284
 C    -3.837368    -4.611066    -1.898151
 H    -4.915466    -4.504655    -0.010755
 H    -2.628179    -4.456314    -3.669639
 H    -1.086901    -2.580416    -4.134462
 H    -1.167679     1.904352    -2.465645
 C    -0.081397     3.162207    -1.089616
 H    -7.432615     2.051605     0.434651
 H    -4.301331    -5.554100    -2.197843
 C    -0.345919     4.316180    -1.870043
 C     0.466731     3.303521     0.231217
 H    -0.777614     4.184236    -2.867174
 C    -0.075081     5.586238    -1.394587
 C     0.699365     4.622522     0.707229
 H    -0.273242     6.466406    -2.009428
 C     0.445781     5.726755    -0.089723
 H     1.101443     4.727433     1.716928
 H     0.652154     6.727230     0.301750
 H    -0.972032    -1.651053     3.073883
 C     1.169725    -1.502979     3.157509
 C     1.250982    -2.504510     4.159727
 C     2.301535    -0.663650     2.884821
 C     2.407614    -2.694192     4.891709
 H     0.368695    -3.122454     4.353634
 C     3.457594    -0.841927     3.698661
 C     3.508232    -1.837792     4.658613
 H     2.464657    -3.472458     5.655266
 H     4.305414    -0.175560     3.528006
 H     4.418106    -1.959804     5.253710
 O     2.571602     0.974079    -0.632577
 C     3.545938     1.961021    -0.437819
 H     3.096474     2.949114    -0.227094
 H     4.169432     2.078201    -1.343261
 H     4.224266     1.727709     0.406711
 O     1.672994    -1.301760    -0.320073
 C     2.576630    -1.154132    -1.150866
 C     4.033610    -1.557421    -0.924289
 O     2.252881    -1.017856    -2.437672
 O     4.926686    -0.712684    -1.670799
 H     4.100611    -2.582111    -1.347620
 C     4.499647    -1.578507     0.509620
 C     3.274343    -0.912220    -3.426795
 C     4.603669    -0.368110    -2.926387
 H     5.552851    -1.891808     0.540487
 H     3.897904    -2.288298     1.091299
 H     4.392659    -0.583620     0.955536
 H     3.452801    -1.908476    -3.872315
 O     5.336726     0.282895    -3.616162
 H     2.902315    -0.245803    -4.214527

81
S-A-re-FM2-TS2 E=-2422.469583
Al     1.122447     0.881602     0.262605
 N    -0.449052     0.775819    -1.083519
 O     2.430531     0.722404     1.561412
 O     0.504335     2.528164     0.766851
 N    -0.142635    -0.171001     1.573864
 C     0.293716    -0.861842     2.595583
 C    -1.555405     0.077760     1.575353
 C    -2.392494    -0.361316     0.553351
 C    -2.077615     0.827440     2.667533
 C    -1.840892    -1.141877    -0.592982
 C    -3.787413    -0.003891     0.589700
 C    -3.413992     1.136693     2.737988
 H    -1.385730     1.172991     3.437861
 C    -2.226173    -2.504785    -0.843148
 C    -0.932128    -0.521939    -1.444409
 C    -4.691324    -0.339196    -0.461703
 C    -4.303437     0.740996     1.704141
 H    -3.801460     1.713051     3.582065
 C    -3.079690    -3.234596     0.034006
 C    -1.718891    -3.175447    -2.006657
 C    -0.433898    -1.193008    -2.591694
 C    -6.022033     0.020452    -0.403700
 H    -4.320162    -0.885654    -1.328872
 C    -5.683228     1.087513     1.738202
 C    -3.421438    -4.545029    -0.230966
 H    -3.461004    -2.746184     0.931693
 C    -2.098698    -4.523935    -2.255880
 C    -0.832424    -2.478348    -2.873169
 H     0.284718    -0.685375    -3.232407
 C    -1.037302     1.831962    -1.564839
 H    -6.690757    -0.246371    -1.226001
 C    -6.529374     0.734159     0.709738
 H    -6.058654     1.650238     2.597226
 C    -2.933483    -5.197215    -1.389900
 H    -4.072564    -5.085774     0.460553
 H    -1.706558    -5.021183    -3.147178
 H    -0.448198    -2.988856    -3.760020
 H    -1.809059     1.689561    -2.338744
 C    -0.801742     3.182087    -1.140343
 H    -7.586486     1.008784     0.745701
 H    -3.214237    -6.234169    -1.590040
 C    -1.420668     4.241890    -1.851566
 C    -0.054631     3.462786     0.056086
 H    -1.999890     4.000845    -2.748502
 C    -1.305064     5.554145    -1.432516
 C     0.024038     4.818056     0.475946
 H    -1.777581     6.362987    -1.993284
 C    -0.575253     5.830062    -0.255084
 H     0.586065     5.028718     1.387871
 H    -0.483053     6.864251     0.089433
 C     4.206191    -1.038618     4.178791
 H     5.204868    -1.058007     4.624518
 C     3.939267    -0.141503     3.158391
 H     4.701983     0.551924     2.798240
 C     2.659540    -0.099002     2.537434
 C     3.215160    -1.923778     4.660165
 H     3.443029    -2.621480     5.468161
 C     1.647367    -0.981089     3.043858
 C     1.950937    -1.874515     4.104382
 H     1.158095    -2.528573     4.480179
 H    -0.457068    -1.370228     3.220776
 O     2.953331     0.495432    -2.870546
 C     2.159743     1.385759    -3.651834
 H     2.352999     1.115868    -4.698038
 H     2.450582     2.430530    -3.469534
 H     1.088810     1.280044    -3.433103
 O     2.352949     1.655200    -1.016918
 C     2.962625     0.654649    -1.532571
 C     4.284893     0.152356    -0.951095
 C     2.363333    -1.884686    -0.548563
 C     3.709528    -2.198891    -1.204357
 O     4.017021    -3.320356    -1.507806
 O     4.569823    -1.181352    -1.408899
 O     1.893837    -0.587862    -0.795747
 H     2.492966    -2.073262     0.535159
 C     5.454458     1.026627    -1.370711
 H     5.568954     1.010068    -2.464083
 H     6.381296     0.650248    -0.913531
 H     5.287901     2.061632    -1.037998
 H     1.656806    -2.641101    -0.929611
 H     4.176129     0.161559     0.140704

81
S-A-si-FM2-TS1 E=-2422.466006
Al     1.019188     0.913860     0.171904
 N    -0.462053     0.576906    -1.232174
 O     2.304710     1.187368     1.490546
 O     0.531348     2.683878     0.127652
 N    -0.328628     0.354736     1.644846
 C     0.052701     0.040343     2.858050
 C    -1.738838     0.543917     1.478611
 C    -2.489556    -0.163420     0.540855
 C    -2.356736     1.523262     2.309279
 C    -1.869607    -1.180963    -0.363124
 C    -3.891209     0.147173     0.395224
 C    -3.699211     1.792778     2.213784
 H    -1.729466     2.077845     3.009641
 C    -2.243231    -2.568749    -0.323591
 C    -0.957822    -0.753936    -1.322251
 C    -4.711348    -0.461468    -0.601386
 C    -4.502778     1.121798     1.255018
 H    -4.156765     2.547725     2.858396
 C    -3.092849    -3.105418     0.686408
 C    -1.733498    -3.463543    -1.325161
 C    -0.468927    -1.637721    -2.319617
 C    -6.048959    -0.145522    -0.721648
 H    -4.269709    -1.185294    -1.285688
 C    -5.887326     1.417783     1.112429
 C    -3.423675    -4.445067     0.703117
 H    -3.478391    -2.441526     1.461699
 C    -2.103381    -4.836925    -1.285139
 C    -0.864316    -2.954447    -2.330324
 H     0.239517    -1.248511    -3.052206
 C    -0.854601     1.476842    -2.084142
 H    -6.649495    -0.625495    -1.498553
 C    -6.650399     0.796419     0.148204
 H    -6.333126     2.159263     1.781096
 C    -2.930547    -5.321588    -0.294466
 H    -4.070501    -4.834015     1.493680
 H    -1.710887    -5.506421    -2.055512
 H    -0.494886    -3.635323    -3.102163
 H    -1.519724     1.163717    -2.905216
 C    -0.535323     2.872914    -2.015456
 H    -7.712160     1.033953     0.045875
 H    -3.203168    -6.379619    -0.272932
 C    -0.972146     3.730561    -3.056171
 C     0.124374     3.422103    -0.862540
 H    -1.480527     3.287965    -3.918565
 C    -0.769214     5.097083    -2.995295
 C     0.295595     4.832267    -0.816485
 H    -1.102704     5.747866    -3.806059
 C    -0.131655     5.639414    -1.857887
 H     0.788831     5.249679     0.063571
 H     0.028160     6.719978    -1.796231
 C     3.877451     0.336308     4.636144
 H     4.852442     0.440114     5.121237
 C     3.697289     0.850510     3.364451
 H     4.505570     1.365640     2.841074
 C     2.449960     0.721739     2.687900
 C     2.826547    -0.313412     5.323851
 H     2.984928    -0.708458     6.329113
 C     1.377104     0.079054     3.396115
 C     1.594831    -0.420077     4.708142
 H     0.758773    -0.895308     5.230659
 H    -0.732684    -0.255508     3.570928
 O     1.710335    -0.822119    -0.201508
 C     1.850515    -2.001466     0.541674
 H     0.940328    -2.194148     1.137289
 H     2.709330    -1.965771     1.238242
 H     1.989225    -2.874714    -0.122136
 O     2.316067     1.180771    -1.291140
 C     2.917240     0.087500    -1.428790
 C     4.260676    -0.118994    -0.745311
 C     3.413547    -1.792649    -2.830170
 C     4.355063    -2.316133    -1.752580
 O     4.781248    -3.436942    -1.815257
 O     4.685949    -1.495136    -0.748987
 O     2.747547    -0.556130    -2.595460
 H     2.652218    -2.570802    -2.991134
 C     5.327092     0.767041    -1.386140
 H     5.450359     0.542575    -2.457559
 H     6.289909     0.602275    -0.880892
 H     5.041345     1.823158    -1.282481
 H     4.129406     0.150921     0.307588
 H     3.994542    -1.698826    -3.762487

81
S-A-si-TSalfa E=-2422.459032
Al     1.005870    -0.008986    -0.237744
 N    -0.499729     0.547362    -1.393656
 O     1.159011    -1.812927    -0.558438
 O     0.999405     1.653829     0.571924
 N    -0.348591    -0.587060     1.217553
 C    -0.302916    -1.713861     1.869840
 C    -1.434284     0.303416     1.493377
 C    -2.494522     0.370951     0.587959
 C    -1.396142     1.121619     2.650967
 C    -2.524384    -0.525118    -0.617527
 C    -3.538713     1.334147     0.820559
 C    -2.411682     2.011849     2.905800
 H    -0.537156     1.039883     3.319044
 C    -3.517297    -1.556092    -0.762943
 C    -1.556674    -0.388504    -1.613135
 C    -4.616463     1.531275    -0.092029
 C    -3.498298     2.153096     2.000552
 H    -2.381551     2.639546     3.800183
 C    -4.500840    -1.820207     0.234744
 C    -3.517324    -2.375664    -1.943927
 C    -1.548742    -1.210159    -2.767241
 C    -5.600301     2.466881     0.154222
 H    -4.658466     0.933145    -1.003024
 C    -4.534282     3.101901     2.228685
 C    -5.437910    -2.818994     0.067534
 H    -4.507258    -1.221595     1.146393
 C    -4.503859    -3.391640    -2.087745
 C    -2.519466    -2.169441    -2.935166
 H    -0.755965    -1.069531    -3.504176
 C    -0.645853     1.789106    -1.770916
 H    -6.412753     2.600147    -0.564667
 C    -5.566492     3.257451     1.328964
 H    -4.490452     3.714302     3.133448
 C    -5.447274    -3.610183    -1.107434
 H    -6.178834    -3.002895     0.849704
 H    -4.493924    -4.003804    -2.993661
 H    -2.521800    -2.799719    -3.828202
 H    -1.473476     2.021711    -2.459536
 C     0.120991     2.897127    -1.285532
 H    -6.354060     3.991924     1.514591
 H    -6.197319    -4.395512    -1.229443
 C    -0.023293     4.164699    -1.909108
 C     0.868588     2.782588    -0.058123
 H    -0.612706     4.230657    -2.828732
 C     0.560420     5.297471    -1.376358
 C     1.421741     3.974350     0.484798
 H     0.454239     6.265109    -1.870635
 C     1.281317     5.188096    -0.164869
 H     1.979215     3.887242     1.418856
 H     1.735626     6.082798     0.270988
 H    -1.005647    -1.862307     2.705556
 C     0.526791    -2.826148     1.518134
 C     0.561158    -3.974329     2.349261
 C     1.158876    -2.848501     0.229570
 C     1.203528    -5.129419     1.944183
 H     0.059885    -3.933357     3.321209
 C     1.764206    -4.066932    -0.181056
 C     1.795387    -5.166003     0.662042
 H     1.236566    -6.006758     2.593006
 H     2.212754    -4.101380    -1.175045
 H     2.286174    -6.083250     0.324109
 O     3.998607     1.722050    -0.264616
 O     2.429235     0.392712    -1.333389
 C     4.275042     2.604437    -1.331243
 H     3.468373     2.590379    -2.082664
 H     4.341287     3.614645    -0.903582
 H     5.238296     2.374440    -1.824670
 C     3.550949     0.420330    -0.614001
 C     4.723145    -0.384148    -1.215037
 C     4.263110    -0.154088     1.615160
 C     5.673069    -0.307683     1.045894
 O     6.623470    -0.336350     1.782313
 O     5.834366    -0.397529    -0.284847
 O     3.227963    -0.194783     0.649734
 C     4.377688    -1.804968    -1.618716
 H     3.576566    -1.795189    -2.369833
 H     5.267565    -2.299687    -2.035770
 H     4.026099    -2.380066    -0.751186
 H     5.103439     0.162244    -2.090732
 H     4.098429    -0.980841     2.322349
 H     4.248342     0.794144     2.177201

81
S-B-si-ax-FM2-TS1 E=-2422.465092
Al    -0.936922    -1.054707     0.221795
 N     0.417699    -0.490669    -1.237670
 O    -2.102494    -1.527958     1.595429
 O    -0.317209    -2.769228     0.005231
 C     0.136220    -0.280547     2.896442
 N     0.460164    -0.493558     1.645592
 C     1.866156    -0.566700     1.381167
 C     2.503662     0.260158     0.457714
 C     2.602135    -1.556074     2.095110
 C     1.754954     1.295721    -0.318881
 C     3.910322     0.064486     0.203835
 C     3.950506    -1.720124     1.896911
 H     2.061811    -2.203533     2.788299
 C     2.033543     2.699954    -0.187630
 C     0.806705     0.878294    -1.246782
 C     4.620579     0.804418    -0.788110
 C     4.641677    -0.924690     0.945725
 H     4.499656    -2.484550     2.452762
 C     2.915399     3.217503     0.804785
 C     1.390476     3.630368    -1.073198
 C     0.179917     1.799869    -2.125776
 C     5.965873     0.596427    -1.012997
 H     4.087900     1.544083    -1.385373
 C     6.030681    -1.108043     0.696851
 C     3.153420     4.572614     0.911394
 H     3.401897     2.525726     1.494154
 C     1.667091     5.020136    -0.943434
 C     0.481833     3.139155    -2.051949
 H    -0.560741     1.421036    -2.831338
 C     0.814216    -1.287051    -2.185230
 H     6.480383     1.176355    -1.783452
 C     6.685297    -0.362581    -0.259043
 H     6.568483    -1.862906     1.276933
 C     2.529567     5.485678     0.026064
 H     3.827867     4.945332     1.686550
 H     1.173091     5.717001    -1.626181
 H     0.004310     3.849930    -2.731990
 H     1.393295    -0.858915    -3.019610
 C     0.606552    -2.705735    -2.210729
 H     7.751679    -0.514199    -0.443561
 H     2.729392     6.556141     0.117799
 C     1.033476    -3.443174    -3.343599
 C     0.074627    -3.393531    -1.066125
 H     1.444606    -2.896017    -4.197824
 C     0.941617    -4.822476    -3.381166
 C     0.016783    -4.812423    -1.123960
 H     1.266503    -5.380018    -4.261908
 C     0.430245    -5.500361    -2.252798
 H    -0.379375    -5.334597    -0.250804
 H     0.359373    -6.592003    -2.268781
 H     0.942076     0.032016     3.578743
 C    -1.145659    -0.453424     3.507090
 C    -2.207417    -1.141933     2.825077
 C    -2.496216    -0.289035     5.536922
 H    -0.490343     0.464431     5.357588
 C    -1.318162    -0.047829     4.857400
 C    -3.395052    -1.410117     3.565317
 C    -3.534145    -0.983723     4.874135
 H    -2.620967     0.035401     6.571752
 H    -4.465208    -1.194423     5.408377
 H    -4.191651    -1.961319     3.061033
 O    -1.784993     0.640349     0.030130
 C    -1.936703     1.790549     0.814344
 H    -2.715691     1.675161     1.591447
 H    -2.206452     2.661346     0.188572
 H    -0.986707     2.039866     1.320064
 O    -2.301710    -1.302129    -1.173091
 C    -2.995612    -0.253460    -1.174622
 C    -4.281333    -0.205758    -0.377808
 O    -2.980805     0.494409    -2.289643
 O    -4.825247     1.105378    -0.232564
 H    -5.008854    -0.861530    -0.891313
 H    -4.095719    -0.607684     0.622381
 C    -3.957758     1.530411    -2.496289
 C    -4.720618     1.978064    -1.247055
 H    -3.390886     2.414626    -2.822046
 C    -4.924311     1.110655    -3.603711
 O    -5.230358     3.063454    -1.191057
 H    -5.596935     1.946274    -3.845143
 H    -4.355267     0.834777    -4.503361
 H    -5.533302     0.244736    -3.300409

81
S-B-si-eq-FM2-TS2 E=-2422.464293
Al    -1.252702    -0.884529     0.105629
 N     0.360127    -0.689583    -1.198621
 O    -2.600579    -0.923825     1.387315
 O    -0.708088    -2.615482     0.387574
 C    -0.469555     0.485585     2.655375
 N    -0.014816    -0.103066     1.580570
 C     1.377805    -0.437303     1.608612
 C     2.284812     0.072217     0.685278
 C     1.800637    -1.350275     2.616128
 C     1.852324     1.029844    -0.376089
 C     3.653245    -0.380564     0.729612
 C     3.110736    -1.752092     2.700242
 H     1.051651    -1.743642     3.305811
 C     2.366107     2.371350    -0.435479
 C     0.978895     0.588567    -1.366856
 C     4.625154     0.018292    -0.235369
 C     4.069965    -1.290250     1.760197
 H     3.422795    -2.452805     3.478976
 C     3.180485     2.926042     0.594473
 C     2.040634     3.202135    -1.560508
 C     0.688667     1.407164    -2.489747
 C     5.926727    -0.435109    -0.171615
 H     4.330836     0.688599    -1.042722
 C     5.422424    -1.730357     1.804553
 C     3.648715     4.221119     0.512846
 H     3.427641     2.314096     1.463030
 C     2.546721     4.531260    -1.617822
 C     1.215663     2.673813    -2.589539
 H     0.038668     1.026462    -3.276188
 C     0.821825    -1.705975    -1.870843
 H     6.647749    -0.116431    -0.928669
 C     6.336652    -1.311459     0.862635
 H     5.720741    -2.418472     2.600223
 C     3.335353     5.033158    -0.605380
 H     4.264766     4.626273     1.319644
 H     2.289847     5.151258    -2.480879
 H     0.982306     3.296322    -3.456894
 H     1.586969    -1.513761    -2.640610
 C     0.472444    -3.078720    -1.651116
 H     7.371854    -1.658953     0.905098
 H     3.714541     6.056641    -0.658235
 C     0.972126    -4.064949    -2.539882
 C    -0.251135    -3.476083    -0.473400
 H     1.534063    -3.738227    -3.420507
 C     0.764556    -5.412035    -2.309736
 C    -0.421041    -4.868843    -0.247954
 H     1.145262    -6.162464    -3.005371
 C     0.063662    -5.803487    -1.147393
 H    -0.960805    -5.169467     0.652137
 H    -0.098174    -6.867523    -0.951240
 H     0.270195     0.875748     3.371896
 C    -1.840009     0.625798     3.042035
 C    -2.856195    -0.166212     2.407565
 C    -3.450064     1.485335     4.663900
 H    -1.363867     2.009275     4.640303
 C    -2.162175     1.429429     4.166848
 C    -4.163378    -0.120828     2.971068
 C    -4.448210     0.692049     4.054767
 H    -3.691269     2.115510     5.522008
 H    -5.467550     0.714376     4.451029
 H    -4.937810    -0.740829     2.516611
 O    -4.327769    -0.259393    -1.487596
 C    -5.033643    -1.161115    -0.619627
 H    -4.420394    -1.433877     0.245930
 H    -5.310556    -2.065201    -1.183563
 H    -5.941086    -0.627440    -0.309886
 O    -2.449082    -1.528615    -1.336657
 C    -3.040054    -0.487037    -1.751307
 C    -2.634853     0.195605    -3.041311
 O    -1.996543     0.698775    -0.695871
 O    -2.876918     1.594418    -3.106293
 H    -1.575940    -0.026365    -3.215632
 H    -3.224074    -0.246028    -3.862223
 C    -2.532933     1.986000    -0.653924
 C    -2.800458     2.490233    -2.085968
 H    -3.539195     1.960339    -0.183267
 C    -1.677295     2.990581     0.114528
 O    -2.996104     3.649926    -2.332919
 H    -2.129377     3.988458     0.035578
 H    -1.623990     2.707359     1.174253
 H    -0.659177     3.034459    -0.296655

81
S-B-re-eq-FM1-TS1 E=-2422.464449
Al     1.041774     0.804864     0.455479
 N    -0.313621     0.544481    -1.103812
 O     2.122290     0.879581     1.970820
 O     0.528767     2.567625     0.515989
 N    -0.482953     0.112810     1.697532
 C    -0.246327    -0.471848     2.840363
 C    -1.855725     0.428662     1.439058
 C    -2.571033    -0.141972     0.389909
 C    -2.463496     1.388087     2.297577
 C    -1.941533    -1.144909    -0.521297
 C    -3.923990     0.297831     0.151312
 C    -3.766726     1.778276     2.111653
 H    -1.859663     1.822696     3.096349
 C    -2.428645    -2.492973    -0.626455
 C    -0.886099    -0.742029    -1.332807
 C    -4.694923    -0.160743    -0.957807
 C    -4.529686     1.256003     1.033816
 H    -4.222191     2.514417     2.779138
 C    -3.431653    -3.016490     0.240190
 C    -1.879275    -3.363141    -1.628327
 C    -0.357067    -1.600172    -2.330208
 C    -5.985689     0.280273    -1.165743
 H    -4.251050    -0.867650    -1.658538
 C    -5.866813     1.682133     0.798028
 C    -3.871807    -4.318519     0.118684
 H    -3.849497    -2.374099     1.016757
 C    -2.364608    -4.696841    -1.734472
 C    -0.857001    -2.871246    -2.485420
 H     0.464975    -1.238077    -2.947314
 C    -0.614065     1.516238    -1.912920
 H    -6.549383    -0.085521    -2.027784
 C    -6.585686     1.204378    -0.275890
 H    -6.311160     2.407821     1.484744
 C    -3.339825    -5.168527    -0.882174
 H    -4.636462    -4.698384     0.801115
 H    -1.940905    -5.346778    -2.505221
 H    -0.451936    -3.531048    -3.257490
 H    -1.215342     1.280236    -2.806046
 C    -0.296634     2.902758    -1.714323
 H    -7.610625     1.541888    -0.448654
 H    -3.700267    -6.196349    -0.971889
 C    -0.623948     3.831498    -2.734121
 C     0.213006     3.372983    -0.455794
 H    -1.022347     3.449409    -3.679245
 C    -0.453599     5.192100    -2.552600
 C     0.344666     4.777997    -0.285936
 H    -0.700431     5.896815    -3.349102
 C     0.029946     5.656205    -1.310152
 H     0.717900     5.133960     0.676458
 H     0.157700     6.730932    -1.150561
 H    -1.110988    -0.860793     3.401122
 C     1.022025    -0.602224     3.493675
 C     1.110360    -1.374758     4.679521
 C     2.149195     0.170614     3.055967
 C     2.272468    -1.414148     5.428130
 H     0.231530    -1.943683     4.998687
 C     3.316287     0.146208     3.870945
 C     3.374759    -0.634363     5.013821
 H     2.332871    -2.020186     6.334217
 H     4.163366     0.762759     3.561663
 H     4.291945    -0.640595     5.610124
 O     2.475650     0.995989    -0.722302
 C     3.403614     2.043956    -0.773023
 H     2.899518     3.026716    -0.812827
 H     4.034576     1.964349    -1.677766
 H     4.076674     2.058692     0.106603
 O     1.632882    -1.107612     0.137238
 C     2.726015    -1.075497    -0.461160
 C     4.044973    -1.011571     0.274078
 O     2.784476    -1.545477    -1.705190
 O     5.126056    -0.560429    -0.536234
 H     4.260877    -2.024546     0.666691
 C     4.062535    -1.863641    -2.295699
 C     5.183477    -0.930513    -1.826175
 H     4.337517    -2.878403    -1.946337
 C     3.898750    -1.864324    -3.801867
 O     6.087075    -0.584217    -2.534767
 H     3.120026    -2.582559    -4.095024
 H     4.849026    -2.143824    -4.275260
 H     3.617945    -0.861673    -4.155200
 H     3.953869    -0.318976     1.114736

81
S-B-re-eq-FM2-TS2 E=-2422.468882
Al     1.182113     0.986533     0.101937
 N    -0.444337     0.719613    -1.145617
 O     2.572051     1.013512     1.323559
 O     0.515612     2.642733     0.525266
 C     0.561306    -0.527976     2.643540
 N     0.041911     0.008038     1.567633
 C    -1.379245     0.198910     1.621837
 C    -2.252491    -0.348238     0.684872
 C    -1.873287     1.016154     2.679312
 C    -1.749808    -1.191019    -0.440402
 C    -3.657114    -0.031901     0.771834
 C    -3.213921     1.284739     2.802186
 H    -1.155476     1.449942     3.377857
 C    -2.137220    -2.567052    -0.596031
 C    -0.923282    -0.605265    -1.394146
 C    -4.603734    -0.471004    -0.201257
 C    -4.141465     0.779425     1.853523
 H    -3.576360     1.913964     3.619202
 C    -2.893648    -3.267742     0.387772
 C    -1.739294    -3.279448    -1.777479
 C    -0.529955    -1.317549    -2.556006
 C    -5.941367    -0.149218    -0.097147
 H    -4.261579    -1.067224    -1.046833
 C    -5.528769     1.084519     1.938392
 C    -3.245837    -4.589654     0.207946
 H    -3.190392    -2.747308     1.299468
 C    -2.128852    -4.639002    -1.936882
 C    -0.949808    -2.611730    -2.752818
 H     0.123205    -0.832814    -3.279474
 C    -1.073761     1.723004    -1.687912
 H    -6.641559    -0.496318    -0.861216
 C    -6.415244     0.628776     0.987246
 H    -5.877124     1.698988     2.773041
 C    -2.867484    -5.283341    -0.968005
 H    -3.819936    -5.107529     0.980469
 H    -1.820992    -5.167857    -2.842971
 H    -0.650289    -3.153532    -3.653670
 H    -1.868495     1.499755    -2.418146
 C    -0.862410     3.107812    -1.383590
 H    -7.477980     0.872360     1.060988
 H    -3.156132    -6.329026    -1.099790
 C    -1.532237     4.090017    -2.157952
 C    -0.090480     3.503570    -0.236636
 H    -2.128648     3.762149    -3.015191
 C    -1.442814     5.434026    -1.848335
 C    -0.041021     4.889867     0.072988
 H    -1.953462     6.182588    -2.457275
 C    -0.689199     5.823020    -0.718371
 H     0.539576     5.188371     0.948021
 H    -0.617617     6.883724    -0.460374
 H    -0.132434    -0.995513     3.359700
 C     1.934020    -0.516046     3.045371
 C     2.877627     0.343404     2.389577
 C     3.606091    -1.156794     4.705140
 H     1.582505    -1.886672     4.687281
 C     2.323751    -1.246806     4.198683
 C     4.177638     0.449556     2.959080
 C     4.528850    -0.291320     4.074694
 H     3.899720    -1.729862     5.586616
 H     5.541047    -0.199786     4.479034
 H     4.887636     1.127692     2.481259
 O     2.833207     0.434780    -3.093124
 C     1.965592     1.218839    -3.907184
 H     2.229830     2.285005    -3.846473
 H     0.911997     1.106647    -3.619328
 H     2.109804     0.853339    -4.932084
 O     2.264273     1.723050    -1.314407
 C     2.915201     0.724120    -1.778875
 C     4.309802     0.395700    -1.268342
 C     2.736508    -1.679417    -0.393818
 C     3.953631    -1.974542    -1.288923
 O     4.277156    -3.081499    -1.625106
 O     4.711991    -0.915389    -1.648856
 O     2.019452    -0.545398    -0.864153
 H     3.173295    -1.455633     0.600126
 C     1.845653    -2.905958    -0.266672
 H     2.416402    -3.741545     0.161802
 H     1.470070    -3.216307    -1.250542
 H     0.989516    -2.683190     0.384940
 H     4.338113     0.541355    -0.181073
 H     5.023804     1.084797    -1.743351

81
S-B-si-TSalfa E=-2422.459602
Al     0.966666     0.106660    -0.280617
 N    -0.585100     0.653846    -1.373807
 O     1.304612    -1.661582    -0.637112
 O     0.919008     1.706815     0.635029
 N    -0.343452    -0.634680     1.146838
 C    -0.225177    -1.785393     1.746505
 C    -1.472471     0.177959     1.484940
 C    -2.549010     0.241099     0.599657
 C    -1.460139     0.925842     2.689839
 C    -2.543999    -0.573603    -0.661543
 C    -3.642769     1.125838     0.905739
 C    -2.519989     1.738629     3.013380
 H    -0.586044     0.853548     3.339069
 C    -3.480109    -1.645782    -0.869983
 C    -1.597583    -0.314005    -1.652560
 C    -4.745321     1.316831     0.021846
 C    -3.629010     1.870932     2.134356
 H    -2.509783     2.311858     3.944052
 C    -4.429667    -2.038026     0.118247
 C    -3.452426    -2.376960    -2.107470
 C    -1.562432    -1.047434    -2.864511
 C    -5.777143     2.175679     0.340569
 H    -4.768374     0.776151    -0.924922
 C    -4.713962     2.741024     2.436454
 C    -5.309971    -3.075705    -0.109143
 H    -4.453714    -1.507602     1.070886
 C    -4.381902    -3.435291    -2.312759
 C    -2.483037    -2.043353    -3.092191
 H    -0.789326    -0.810597    -3.597793
 C    -0.771555     1.908537    -1.682003
 H    -6.607952     2.306195    -0.357524
 C    -5.768901     2.891562     1.562674
 H    -4.689665     3.297467     3.377374
 C    -5.293972    -3.779072    -1.338766
 H    -6.025250    -3.359117     0.667115
 H    -4.351860    -3.979233    -3.260783
 H    -2.464409    -2.606199    -4.028992
 H    -1.611767     2.153455    -2.350779
 C    -0.025188     3.010681    -1.150859
 H    -6.594163     3.565573     1.805151
 H    -5.999200    -4.596475    -1.508005
 C    -0.205786     4.300120    -1.716637
 C     0.757232     2.858920     0.050714
 H    -0.821107     4.394194    -2.616621
 C     0.378533     5.419298    -1.155727
 C     1.314267     4.034163     0.621838
 H     0.244729     6.404222    -1.607317
 C     1.139690     5.271326     0.025932
 H     1.901658     3.917827     1.534254
 H     1.598734     6.153280     0.482167
 H    -0.922144    -2.018893     2.567371
 C     0.694520    -2.815752     1.369252
 C     0.806271    -3.988989     2.156951
 C     1.384486    -2.720889     0.115929
 C     1.588310    -5.052319     1.745091
 H     0.257691    -4.040523     3.102446
 C     2.149677    -3.842587    -0.299524
 C     2.255168    -4.967742     0.502768
 H     1.680607    -5.948855     2.361070
 H     2.659925    -3.782919    -1.262868
 H     2.866771    -5.808751     0.163797
 O     4.133059     1.826422    -0.662926
 O     2.286424     0.654865    -1.420223
 C     4.225902     2.671297    -1.789027
 H     4.920908     2.275172    -2.554194
 H     3.239659     2.833283    -2.253137
 H     4.619873     3.634145    -1.434035
 C     3.498123     0.577632    -0.863405
 C     4.417727    -0.404750    -1.594842
 C     4.506202    -0.052212     1.247286
 C     5.730961    -0.531036     0.451288
 O     6.770481    -0.771487     1.008474
 O     5.640887    -0.644452    -0.885530
 O     3.324023     0.037846     0.457380
 H     3.867975    -1.348824    -1.718268
 H     4.777044     0.957867     1.602599
 C     4.236096    -0.959845     2.438707
 H     5.141722    -1.028319     3.055994
 H     3.415861    -0.546976     3.044468
 H     3.955469    -1.970884     2.106570
 H     4.701507    -0.027968    -2.587159

81
S-B-si-eq-FF-TS2 E=-2422.461656
Al     1.211878     0.278760    -0.277972
 N    -0.460469     0.600547    -1.415726
 O     1.360185    -1.477550    -0.911228
 O     0.971164     2.025847     0.341910
 N    -0.045941    -0.498280     1.143760
 C     0.033773    -1.716985     1.598330
 C    -1.207150     0.260752     1.493281
 C    -2.320632     0.184751     0.654946
 C    -1.189663     1.102418     2.632986
 C    -2.295614    -0.717966    -0.546145
 C    -3.456856     1.019779     0.943450
 C    -2.288950     1.866801     2.944442
 H    -0.288022     1.132791     3.246740
 C    -3.166145    -1.859202    -0.649177
 C    -1.384689    -0.478244    -1.575855
 C    -4.604322     1.073819     0.098990
 C    -3.441011     1.856920     2.111749
 H    -2.280498     2.508888     3.829070
 C    -4.069639    -2.232195     0.388628
 C    -3.118173    -2.679869    -1.828248
 C    -1.329292    -1.300453    -2.728378
 C    -5.677414     1.886844     0.401294
 H    -4.629200     0.462310    -0.803683
 C    -4.569096     2.675645     2.399295
 C    -4.889122    -3.334982     0.261228
 H    -4.107595    -1.633996     1.299804
 C    -3.984443    -3.804419    -1.930983
 C    -2.189985    -2.364513    -2.857959
 H    -0.586741    -1.074200    -3.495289
 C    -0.804040     1.765910    -1.882339
 H    -6.542871     1.911273    -0.265826
 C    -5.666956     2.691882     1.566580
 H    -4.543714     3.302260     3.295019
 C    -4.854391    -4.127618    -0.912192
 H    -5.569934    -3.600635     1.073986
 H    -3.939355    -4.416179    -2.836177
 H    -2.154495    -2.995676    -3.749739
 H    -1.670542     1.817773    -2.561240
 C    -0.228447     3.017725    -1.485483
 H    -6.524846     3.328290     1.797275
 H    -5.511143    -4.996342    -1.002770
 C    -0.627094     4.208276    -2.142948
 C     0.558514     3.086428    -0.284863
 H    -1.238331     4.126034    -3.046994
 C    -0.269880     5.452796    -1.656577
 C     0.853520     4.381770     0.225172
 H    -0.572425     6.363822    -2.176487
 C     0.463969     5.525757    -0.452424
 H     1.408749     4.441197     1.163805
 H     0.725242     6.505251    -0.041101
 H    -0.662411    -2.017232     2.397967
 C     0.885775    -2.741618     1.072178
 C     1.001234    -3.978753     1.755648
 C     1.450218    -2.587022    -0.241037
 C     1.674512    -5.047712     1.194292
 H     0.543237    -4.074854     2.744929
 C     2.090663    -3.722189    -0.811118
 C     2.212281    -4.906972    -0.104008
 H     1.773477    -5.991217     1.734356
 H     2.490009    -3.625552    -1.822890
 H     2.730482    -5.752808    -0.564918
 O     4.429161     1.732292    -0.960590
 C     3.910290     3.063888    -0.906751
 H     3.232235     3.252899    -1.749244
 H     3.368804     3.217441     0.035598
 H     4.782175     3.727747    -0.956366
 O     2.449134     0.890272    -1.688487
 C     3.598639     0.717749    -1.182772
 C     4.371400    -0.577923    -1.325891
 C     3.869909     0.107571     1.538270
 C     5.148861    -0.595714     1.034667
 H     4.218204     1.132191     1.794837
 O     6.030722    -0.912310     1.788889
 H     4.960136    -0.528926    -2.257333
 O     5.323178    -0.811616    -0.292221
 O     2.906902     0.166078     0.541842
 C     3.376146    -0.547611     2.828115
 H     3.040321    -1.577709     2.638375
 H     4.190425    -0.574021     3.564803
 H     2.535397     0.030316     3.239689
 H     3.649909    -1.398095    -1.400071

81
R-A-re-ax-FM1-TS1 E=-2422.464455
Al     0.978146     0.993262     0.319765
 N    -0.459406     0.687171    -1.133433
 O     2.227555     0.944517     1.684392
 O     0.274152     2.658279     0.628235
 N    -0.322045     0.016581     1.615553
 C     0.067388    -0.622412     2.686388
 C    -1.737538     0.216975     1.507984
 C    -2.497182    -0.340774     0.484366
 C    -2.341976     1.043556     2.497253
 C    -1.872145    -1.194496    -0.569910
 C    -3.903172    -0.023379     0.410604
 C    -3.687532     1.313870     2.466268
 H    -1.704819     1.475298     3.271238
 C    -2.249961    -2.567603    -0.763177
 C    -0.950112    -0.618564    -1.438013
 C    -4.737284    -0.472286    -0.656053
 C    -4.503246     0.799619     1.423723
 H    -4.139816     1.947997     3.233200
 C    -3.097938    -3.264377     0.145926
 C    -1.747100    -3.282282    -1.902758
 C    -0.480058    -1.319316    -2.577479
 C    -6.078291    -0.150624    -0.702986
 H    -4.304958    -1.075723    -1.453787
 C    -5.891337     1.104504     1.352016
 C    -3.433202    -4.586541    -0.061465
 H    -3.477857    -2.740088     1.024067
 C    -2.121924    -4.642079    -2.093228
 C    -0.883904    -2.612242    -2.812047
 H     0.222555    -0.820854    -3.244174
 C    -0.891775     1.695646    -1.832820
 H    -6.689961    -0.506114    -1.536109
 C    -6.668423     0.638096     0.314305
 H    -6.329048     1.727211     2.137004
 C    -2.947020    -5.283970    -1.194930
 H    -4.077801    -5.101570     0.655394
 H    -1.734743    -5.173048    -2.967313
 H    -0.520545    -3.150518    -3.691459
 H    -1.534021     1.481282    -2.702318
 C    -0.679562     3.084810    -1.535371
 H    -7.732764     0.881606     0.268308
 H    -3.223586    -6.329726    -1.350617
 C    -1.139318     4.055586    -2.461307
 C    -0.152584     3.504584    -0.265402
 H    -1.550880     3.712545    -3.415655
 C    -1.079895     5.408078    -2.178744
 C    -0.136337     4.897871     0.010677
 H    -1.427723     6.145559    -2.904757
 C    -0.577265     5.819186    -0.925299
 H     0.251807     5.212051     0.981623
 H    -0.536164     6.885821    -0.685889
 H    -0.707728    -1.126632     3.284476
 C     1.392725    -0.677398     3.224436
 C     1.648719    -1.491570     4.357647
 C     2.410037     0.204103     2.731182
 C     2.870368    -1.457335     5.004591
 H     0.852350    -2.149171     4.719698
 C     3.641346     0.251958     3.443427
 C     3.862664    -0.565106     4.539509
 H     3.060885    -2.092796     5.871599
 H     4.405450     0.946873     3.088483
 H     4.824661    -0.514700     5.057878
 O     2.238524     1.414784    -0.927577
 C     3.098911     2.509324    -0.802430
 H     3.656672     2.510034     0.156010
 H     2.571202     3.481900    -0.866443
 H     3.850678     2.511249    -1.618778
 O     1.721768    -1.107338    -0.179904
 C     2.706317    -1.042059    -0.899105
 C     4.111698    -1.045532    -0.315293
 O     2.587607    -1.105584    -2.218921
 O     5.161331    -1.181064    -1.292106
 C     3.599598    -0.472416    -3.006952
 C     5.012253    -0.815502    -2.576593
 O     5.945055    -0.772638    -3.328758
 C     4.289191    -2.186938     0.680710
 H     3.551267    -2.106588     1.487636
 H     4.170488    -3.157346     0.175458
 H     5.299377    -2.135562     1.109517
 H     3.459902    -0.806059    -4.041755
 H     4.229229    -0.073689     0.190001
 H     3.441407     0.616661    -2.945119

81
R-A-re-eq-FM1-TS2 E=-2422.465359
Al     1.442479     0.387633     0.382400
 N    -0.208144     0.848209    -0.829074
 O     2.743047    -0.196073     1.572672
 O     1.107218     1.947849     1.287980
 N     0.089067    -0.750495     1.505470
 C     0.452320    -1.728669     2.295188
 C    -1.263271    -0.314692     1.693189
 C    -2.216805    -0.374907     0.683964
 C    -1.593915     0.214454     2.973741
 C    -1.871030    -0.908650    -0.664940
 C    -3.535280     0.152986     0.935225
 C    -2.858211     0.677302     3.242763
 H    -0.810334     0.263896     3.732063
 C    -2.513976    -2.075914    -1.203396
 C    -0.953094    -0.212889    -1.446473
 C    -4.543271     0.213922    -0.072272
 C    -3.859938     0.668785     2.236028
 H    -3.098829     1.079458     4.230296
 C    -3.369560    -2.906962    -0.423701
 C    -2.282212    -2.438056    -2.572571
 C    -0.760552    -0.551490    -2.810320
 C    -5.794981     0.728744     0.196058
 H    -4.317286    -0.147195    -1.075350
 C    -5.163391     1.183292     2.483204
 C    -3.964710    -4.026927    -0.967162
 H    -3.545504    -2.653124     0.622759
 C    -2.921309    -3.592484    -3.105981
 C    -1.422452    -1.625287    -3.359712
 H    -0.082786     0.056034    -3.406696
 C    -0.664175     2.062080    -0.970890
 H    -6.545009     0.766735    -0.598057
 C    -6.116160     1.211242     1.488219
 H    -5.391658     1.566418     3.481556
 C    -3.745400    -4.372731    -2.323637
 H    -4.609734    -4.653893    -0.346220
 H    -2.740036    -3.853595    -4.152336
 H    -1.278856    -1.874028    -4.414868
 H    -1.488247     2.222483    -1.683080
 C    -0.238395     3.217970    -0.235570
 H    -7.112913     1.611747     1.689071
 H    -4.226918    -5.259257    -2.743938
 C    -0.754746     4.488133    -0.595712
 C     0.602431     3.088166     0.920687
 H    -1.388608     4.559952    -1.484138
 C    -0.464640     5.617543     0.147173
 C     0.856841     4.259856     1.683952
 H    -0.858936     6.592964    -0.144246
 C     0.343385     5.487322     1.297976
 H     1.483935     4.155551     2.571599
 H     0.570175     6.373554     1.898062
 H    -0.346925    -2.284466     2.810417
 C     1.784693    -2.089294     2.667442
 C     1.990050    -3.207014     3.518347
 C     2.869325    -1.194565     2.380638
 C     3.222256    -3.454418     4.092730
 H     1.142689    -3.867791     3.726337
 C     4.109115    -1.438306     3.041521
 C     4.278069    -2.543552     3.857350
 H     3.373005    -4.319940     4.740828
 H     4.919661    -0.726191     2.872054
 H     5.247581    -2.711351     4.335705
 O     4.112158    -1.193705    -1.422045
 C     4.390725    -2.090038    -0.345918
 H     4.813470    -1.529727     0.495652
 H     5.129915    -2.807203    -0.727688
 H     3.479722    -2.610257    -0.025218
 O     1.899293    -1.064191    -0.933397
 C     2.900437    -0.668671    -1.595812
 C     2.898095    -0.124982    -3.033916
 O     2.828736     1.107847    -0.724295
 O     1.935526     0.892998    -3.293164
 C     2.654962    -1.252453    -4.033372
 H     3.908146     0.284786    -3.191402
 C     2.946985     2.235805    -1.520045
 C     2.057435     2.142628    -2.757184
 H     3.449164    -2.006968    -3.946832
 H     2.660700    -0.844149    -5.054342
 H     1.685298    -1.735143    -3.846879
 H     3.996196     2.370952    -1.859220
 H     2.669145     3.163609    -0.991438
 O     1.434172     3.048931    -3.237912

81
R-A-re-ax-FM2-TS2 E=-2422.464585
Al     1.225804     0.652666     0.181119
 N    -0.459548     0.879263    -1.015895
 O     2.618710     0.224246     1.291816
 O     0.797556     2.254207     0.968769
 N    -0.021361    -0.464519     1.454484
 C     0.445776    -1.257941     2.391262
 C    -1.408942    -0.135278     1.599008
 C    -2.350400    -0.369173     0.598953
 C    -1.800550     0.481860     2.822797
 C    -1.948770    -1.000062    -0.692323
 C    -3.710358     0.063081     0.799764
 C    -3.103066     0.853440     3.048101
 H    -1.032272     0.677003     3.573232
 C    -2.458600    -2.279243    -1.108919
 C    -1.068626    -0.313950    -1.521369
 C    -4.710048    -0.056720    -0.211263
 C    -4.092174     0.663683     2.047283
 H    -3.385075     1.324151     3.993517
 C    -3.287062    -3.083742    -0.274433
 C    -2.109437    -2.785992    -2.405615
 C    -0.719395    -0.827412    -2.798336
 C    -6.004936     0.366702     0.006949
 H    -4.442762    -0.486414    -1.176750
 C    -5.438426     1.080096     2.244677
 C    -3.755055    -4.309424    -0.702780
 H    -3.547150    -2.722413     0.721393
 C    -2.618059    -4.048029    -2.821308
 C    -1.246665    -2.018734    -3.236111
 H    -0.006953    -0.280228    -3.413030
 C    -1.025240     2.027125    -1.249254
 H    -6.747954     0.265593    -0.788286
 C    -6.380245     0.933336     1.249666
 H    -5.709578     1.529529     3.203885
 C    -3.425301    -4.796350    -1.991257
 H    -4.383700    -4.910887    -0.041257
 H    -2.348322    -4.419253    -3.813892
 H    -0.982015    -2.404907    -4.224089
 H    -1.883168     2.053149    -1.940906
 C    -0.657069     3.275596    -0.645839
 H    -7.410517     1.259612     1.411824
 H    -3.805859    -5.766383    -2.320632
 C    -1.276860     4.467323    -1.102786
 C     0.228883     3.317063     0.486885
 H    -1.963022     4.405929    -1.953484
 C    -1.031550     5.684806    -0.496079
 C     0.440532     4.580099     1.105381
 H    -1.507245     6.596996    -0.861602
 C    -0.164523     5.726272     0.618753
 H     1.107662     4.609430     1.969063
 H     0.031027     6.683388     1.111199
 H    -0.293132    -1.777682     3.021113
 C     1.807802    -1.477842     2.753296
 C     2.110177    -2.432846     3.762760
 C     2.847675    -0.641509     2.227282
 C     3.393228    -2.572966     4.249550
 H     1.299299    -3.054868     4.154346
 C     4.152712    -0.782959     2.773000
 C     4.412678    -1.730618     3.745069
 H     4.939377    -0.141911     2.372361
 H     5.431078    -1.833629     4.130492
 H     3.620871    -3.314103     5.018190
 O     2.381370     0.895791    -3.236973
 C     1.603058     2.038024    -3.599029
 H     1.934115     2.331298    -4.604764
 H     1.757280     2.857771    -2.885582
 H     0.533967     1.784901    -3.632241
 O     2.425533     1.581503    -1.080371
 C     2.766248     0.729610    -1.949519
 C     4.122760     0.004690    -2.000335
 C     2.284398    -1.923781    -1.077353
 C     3.724616    -1.908050    -0.572339
 O     4.448166    -0.800857    -0.872234
 O     1.725945    -0.652029    -1.172764
 O     4.212502    -2.793120     0.074949
 C     5.238735     1.034095    -2.136899
 H     5.089900     1.647169    -3.037301
 H     6.206127     0.517562    -2.211680
 H     5.249261     1.688530    -1.253412
 H     4.089309    -0.632064    -2.900087
 H     2.272116    -2.428834    -2.065259
 H     1.712465    -2.569908    -0.390329

81
R-A-si-eq-FM2-TS1 E=-2422.463174
Al    -1.097099    -0.944677     0.185013
 N     0.378391    -0.489822    -1.224593
 O    -2.294961    -1.372818     1.540133
 O    -0.578591    -2.696434    -0.006340
 N     0.270573    -0.429758     1.651104
 C    -0.101156    -0.102370     2.863828
 C     1.674776    -0.649627     1.479674
 C     2.444117     0.083668     0.580695
 C     2.262322    -1.686183     2.260402
 C     1.846836     1.169680    -0.253662
 C     3.834985    -0.259594     0.412564
 C     3.596089    -1.990512     2.145511
 H     1.619277    -2.252052     2.937061
 C     2.267951     2.538885    -0.132492
 C     0.912149     0.830941    -1.227504
 C     4.670598     0.376782    -0.552973
 C     4.417084    -1.297322     1.217182
 H     4.033397    -2.788311     2.751412
 C     3.137669     2.983881     0.905156
 C     1.787782     3.510257    -1.075247
 C     0.464833     1.789817    -2.173791
 C     5.997327     0.026213    -0.695921
 H     4.248976     1.149500    -1.195295
 C     5.791378    -1.627889     1.052673
 C     3.513058     4.308022     1.002518
 H     3.501652     2.261389     1.637142
 C     2.203140     4.865871    -0.952830
 C     0.904883     3.090967    -2.108009
 H    -0.245465     1.466942    -2.933813
 C     0.728844    -1.321091    -2.161626
 H     6.610834     0.528239    -1.448387
 C     6.570764    -0.979757     0.119440
 H     6.216070    -2.417153     1.679049
 C     3.047565     5.260546     0.062565
 H     4.173962     4.626017     1.812913
 H     1.831665     5.593826    -1.679344
 H     0.561690     3.827159    -2.839998
 H     1.373332    -0.949254    -2.974952
 C     0.397610    -2.715428    -2.198329
 H     7.624244    -1.244585    -0.000161
 H     3.355434     6.305572     0.148397
 C     0.788484    -3.487477    -3.321181
 C    -0.213788    -3.354856    -1.065983
 H     1.262247    -2.977696    -4.166075
 C     0.585729    -4.854859    -3.359737
 C    -0.383184    -4.765033    -1.122696
 H     0.883568    -5.439183    -4.232675
 C    -0.002208    -5.486703    -2.241777
 H    -0.838388    -5.251260    -0.257613
 H    -0.159919    -6.569214    -2.258426
 H     0.688264     0.202307     3.568849
 C    -1.421624    -0.161420     3.407147
 C    -1.653692     0.354693     4.709999
 C    -2.457637    -0.891690     2.726756
 C    -2.867110     0.180861     5.345895
 H    -0.843212     0.894601     5.209561
 C    -3.679853    -1.097839     3.432205
 C    -3.877205    -0.563276     4.692703
 H    -4.455243    -1.685700     2.937814
 H    -4.833895    -0.726173     5.197788
 H    -3.039696     0.590369     6.343052
 O    -1.865668     0.769527    -0.095119
 C    -1.846123     2.033995     0.505740
 H    -0.934662     2.162929     1.116132
 H    -2.721065     2.196248     1.162978
 H    -1.839927     2.837344    -0.253978
 O    -2.433615    -1.168452    -1.275859
 C    -2.921747    -0.044710    -1.528972
 C    -4.363850     0.320162    -1.172798
 C    -3.220899     1.669370    -3.187171
 C    -4.031211     2.468482    -2.177010
 O    -4.551437     1.748972    -1.170741
 O    -2.477664     0.582307    -2.641645
 O    -4.221477     3.648218    -2.281052
 C    -4.891477    -0.222178     0.132573
 H    -4.731743    -1.306723     0.176969
 H    -5.965822    -0.000935     0.209579
 H    -4.365941     0.237786     0.976537
 H    -4.958979    -0.103322    -2.008402
 H    -3.912242     1.288587    -3.962564
 H    -2.510811     2.350371    -3.672398

81
R-A-si-TSalfa E=-2422.462773
Al    -0.981527     0.274126     0.117679
 N     0.542379     0.599650     1.325018
 O    -1.480401    -1.481498     0.329620
 O    -0.709601     1.895075    -0.728120
 N     0.355130    -0.518550    -1.280584
 C     0.125474    -1.579212    -2.000305
 C     1.592723     0.168353    -1.484495
 C     2.594619     0.060341    -0.518676
 C     1.767980     0.964263    -2.645827
 C     2.398787    -0.811284     0.689405
 C     3.804809     0.820756    -0.693011
 C     2.938680     1.656156    -2.844728
 H     0.947817     1.026127    -3.363225
 C     3.188018    -1.995348     0.901260
 C     1.409663    -0.496812     1.620772
 C     4.845438     0.838751     0.281549
 C     3.979642     1.614561    -1.878187
 H     3.072253     2.266388    -3.741718
 C     4.165007    -2.444388    -0.034653
 C     2.977023    -2.781223     2.086396
 C     1.190073    -1.284065     2.777638
 C     5.993849     1.578763     0.088309
 H     4.725597     0.258089     1.196741
 C     5.180771     2.358360    -2.050453
 C     4.902426    -3.587445     0.195714
 H     4.324907    -1.873534    -0.950026
 C     3.763001    -3.949028     2.297376
 C     1.972376    -2.390153     3.013236
 H     0.390203    -0.997049     3.462591
 C     0.887774     1.809719     1.671885
 H     6.773925     1.577338     0.853823
 C     6.170671     2.341726    -1.091972
 H     5.299657     2.953490    -2.959977
 C     4.707788    -4.345930     1.376153
 H     5.642191    -3.912152    -0.540402
 H     3.595142    -4.533542     3.205997
 H     1.814722    -2.995370     3.909660
 H     1.711140     1.918640     2.395029
 C     0.362402     3.018967     1.110871
 H     7.086762     2.919992    -1.235092
 H     5.301604    -5.246882     1.548690
 C     0.733630     4.260030     1.692076
 C    -0.351805     3.000067    -0.141144
 H     1.288811     4.248722     2.634875
 C     0.414191     5.461765     1.090463
 C    -0.616754     4.252080    -0.759790
 H     0.693909     6.409756     1.553802
 C    -0.257659     5.443071    -0.152436
 H    -1.129433     4.237807    -1.723581
 H    -0.495616     6.388564    -0.648423
 H     0.830414    -1.824751    -2.810987
 C    -0.933732    -2.512870    -1.761134
 C    -1.152880    -3.583243    -2.663780
 C    -1.654176    -2.454120    -0.523246
 C    -2.067334    -4.580414    -2.377951
 H    -0.579526    -3.610014    -3.595493
 C    -2.552893    -3.514638    -0.236341
 C    -2.759992    -4.537786    -1.148655
 H    -2.242283    -5.396064    -3.082089
 H    -3.087569    -3.493578     0.714924
 H    -3.475367    -5.328989    -0.907461
 O    -4.372941     1.886416     0.757680
 O    -2.321010     0.901935     1.184029
 C    -3.794316     3.116461     0.363750
 H    -2.986643     3.418406     1.047608
 H    -3.386590     3.065550    -0.659436
 H    -4.598941     3.864680     0.396487
 C    -3.559040     0.755478     0.690928
 C    -4.341895    -0.391347     1.355642
 C    -4.539354     0.170721    -1.452144
 C    -5.677937    -0.515433    -0.700378
 O    -6.686734    -0.829094    -1.277281
 O    -5.538785    -0.736024     0.612634
 O    -3.358229     0.382137    -0.709634
 C    -4.769080    -0.095087     2.779296
 H    -5.438333     0.775857     2.800990
 H    -5.294898    -0.963735     3.203270
 H    -3.882077     0.120972     3.392052
 H    -3.669954    -1.259228     1.326476
 H    -4.950398     1.120293    -1.840978
 H    -4.290348    -0.462071    -2.316898

81
R-A-si-eq-FF-TS2 E=-2422.466242
Al    -1.180896     0.344261     0.084966
 N     0.409183     0.581444     1.343101
 O    -1.466433    -1.426107     0.636507
 O    -0.797323     2.069435    -0.522704
 N     0.151338    -0.465639    -1.265226
 C     0.110965    -1.686190    -1.719935
 C     1.349112     0.277141    -1.518273
 C     2.398568     0.159058    -0.605849
 C     1.428578     1.139426    -2.639455
 C     2.269056    -0.764546     0.573385
 C     3.571236     0.971220    -0.798902
 C     2.564732     1.881052    -2.859652
 H     0.571362     1.203434    -3.311420
 C     3.101369    -1.930504     0.710283
 C     1.293668    -0.523378     1.542846
 C     4.657853     0.981497     0.123629
 C     3.655869     1.827956    -1.949723
 H     2.633216     2.539036    -3.729825
 C     4.066240    -2.304632    -0.270522
 C     2.950018    -2.775657     1.863093
 C     1.135854    -1.370498     2.667580
 C     5.768635     1.772193    -0.088505
 H     4.603837     0.353139     1.013267
 C     4.820532     2.622670    -2.143295
 C     4.847043    -3.431170    -0.112235
 H     4.183446    -1.687798    -1.162274
 C     3.779029    -3.924499     1.999716
 C     1.958511    -2.459768     2.831807
 H     0.346587    -1.141367     3.385471
 C     0.753463     1.732418     1.847977
 H     6.586191     1.763339     0.636855
 C     5.858001     2.596932    -1.236496
 H     4.872537     3.265153    -3.026538
 C     4.710413    -4.248060     1.036883
 H     5.576701    -3.696737    -0.881472
 H     3.655059    -4.554270     2.884965
 H     1.844417    -3.109541     3.703409
 H     1.566783     1.748448     2.591356
 C     0.251761     3.004827     1.422089
 H     6.744747     3.215496    -1.395417
 H     5.337763    -5.135315     1.152592
 C     0.624202     4.175981     2.129086
 C    -0.420282     3.110238     0.154883
 H     1.147704     4.065770     3.083787
 C     0.348244     5.435076     1.629167
 C    -0.629676     4.419769    -0.362258
 H     0.627622     6.331219     2.186596
 C    -0.271866     5.543090     0.364452
 H    -1.097183     4.506111    -1.345315
 H    -0.468024     6.534699    -0.054032
 H     0.874219    -1.988676    -2.454776
 C    -0.779060    -2.713490    -1.266471
 C    -0.823447    -3.956651    -1.946709
 C    -1.473464    -2.548009    -0.019130
 C    -1.545743    -5.023093    -1.444012
 H    -0.269480    -4.059817    -2.884783
 C    -2.164013    -3.679556     0.497164
 C    -2.209775    -4.871909    -0.206833
 H    -1.587849    -5.972131    -1.981668
 H    -2.666199    -3.572856     1.460947
 H    -2.768573    -5.715354     0.208779
 C    -3.840673     3.177760     0.277155
 O    -4.419171     1.881798     0.421908
 H    -3.223542     3.432468     1.149286
 H    -4.682757     3.875515     0.188333
 H    -3.221294     3.211072    -0.629228
 O    -2.511740     1.006900     1.312703
 C    -3.621776     0.846373     0.688303
 C    -4.455703    -0.413522     0.908249
 O    -2.843658     0.363356    -0.896739
 O    -5.393528    -0.609716    -0.162914
 H    -3.751175    -1.253052     0.950724
 C    -5.263587    -0.338606     2.194284
 C    -3.553378    -0.408516    -1.818408
 C    -5.022304    -0.653366    -1.458576
 H    -4.591158    -0.201941     3.053818
 H    -5.831136    -1.271039     2.329387
 H    -5.970436     0.502291     2.150732
 H    -3.571246     0.065556    -2.815185
 H    -3.104997    -1.412534    -1.950020
 O    -5.834192    -0.913253    -2.306108

81
R-B-si-eq-FM2-TS1 E=-2422.466678
Al    -0.943561    -1.112493     0.119109
 N     0.429981    -0.413543    -1.260676
 O    -2.122648    -1.725007     1.425252
 O    -0.285882    -2.793614    -0.220099
 N     0.410307    -0.630870     1.611751
 C     0.047677    -0.504041     2.863556
 C     1.823700    -0.660797     1.380997
 C     2.468250     0.237993     0.532509
 C     2.560261    -1.683994     2.044841
 C     1.719945     1.317747    -0.181832
 C     3.882736     0.080498     0.297800
 C     3.915575    -1.812862     1.868472
 H     2.015369    -2.384690     2.680268
 C     1.974732     2.712206     0.059285
 C     0.792719     0.958341    -1.153853
 C     4.601213     0.895417    -0.627155
 C     4.613957    -0.945091     0.988350
 H     4.465518    -2.603795     2.385054
 C     2.837913     3.166349     1.098072
 C     1.326559     3.697509    -0.760940
 C     0.158966     1.934559    -1.965989
 C     5.954037     0.722717    -0.835977
 H     4.068311     1.664799    -1.185452
 C     6.010857    -1.090319     0.758975
 C     3.054200     4.512870     1.309093
 H     3.328253     2.431748     1.738577
 C     1.579848     5.077391    -0.523096
 C     0.436175     3.268750    -1.784672
 H    -0.569381     1.600645    -2.705812
 C     0.859988    -1.123917    -2.260623
 H     6.475078     1.359715    -1.555259
 C     6.672996    -0.273217    -0.130945
 H     6.548778    -1.874031     1.299363
 C     2.425186     5.480966     0.488314
 H     3.715123     4.835644     2.117578
 H     1.082144     5.816600    -1.156855
 H    -0.047055     4.022047    -2.412985
 H     1.446264    -0.619880    -3.046171
 C     0.679591    -2.539261    -2.403816
 H     7.745382    -0.396261    -0.301473
 H     2.607374     6.544278     0.662776
 C     1.141064    -3.176667    -3.582787
 C     0.137992    -3.324555    -1.328693
 H     1.558532    -2.556548    -4.382331
 C     1.074243    -4.549902    -3.731690
 C     0.106582    -4.735166    -1.500102
 H     1.425617    -5.030118    -4.647140
 C     0.553483    -5.323917    -2.671473
 H    -0.296715    -5.331672    -0.679400
 H     0.502232    -6.411786    -2.775796
 H     0.827065    -0.219006     3.587450
 C    -1.246470    -0.743238     3.424339
 C    -1.466019    -0.427253     4.791730
 C    -2.270337    -1.416434     2.672356
 C    -2.653895    -0.741830     5.422492
 H    -0.666423     0.074609     5.345503
 C    -3.468323    -1.762211     3.361970
 C    -3.653724    -1.422323     4.690232
 H    -4.234906    -2.303428     2.803204
 H    -4.591694    -1.691533     5.184602
 H    -2.814449    -0.485524     6.471407
 O    -1.830678     0.565565     0.039910
 C    -1.993663     1.677333     0.874157
 H    -1.040278     1.931505     1.371665
 H    -2.754664     1.510642     1.659796
 H    -2.298951     2.564941     0.289857
 O    -2.274169    -1.282610    -1.328999
 C    -3.009274    -0.267542    -1.263757
 C    -4.303578    -0.302192    -0.479619
 C    -4.159005     1.423314    -2.526866
 C    -4.794377     1.908193    -1.218113
 O    -4.840093     0.996066    -0.230499
 O    -3.008599     0.582103    -2.306824
 O    -5.257778     3.005620    -1.075240
 H    -5.026384    -0.910134    -1.057000
 H    -4.927180     0.806038    -3.034111
 C    -3.746837     2.566811    -3.431286
 H    -4.619978     3.192277    -3.659361
 H    -3.327510     2.170892    -4.367092
 H    -2.993806     3.195365    -2.934463
 H    -4.128270    -0.788440     0.484112

81
S-B-si-eq-FM2-TS2 E=-2422.465526
Al     1.258496     0.897591     0.096572
 N    -0.394552     0.714706    -1.203267
 O     2.601668     0.992595     1.391755
 O     0.740216     2.642074     0.326073
 N     0.040362     0.122010     1.575979
 C     0.510608    -0.494518     2.630287
 C    -1.349357     0.460442     1.636665
 C    -2.277374    -0.047769     0.735914
 C    -1.745641     1.373792     2.654469
 C    -1.869621    -1.002805    -0.336815
 C    -3.644633     0.404031     0.813125
 C    -3.052943     1.777136     2.769278
 H    -0.979521     1.764076     3.326899
 C    -2.378788    -2.346112    -0.380679
 C    -1.036702    -0.553207    -1.359427
 C    -4.640475     0.002560    -0.125743
 C    -4.035044     1.315022     1.852948
 H    -3.346145     2.477952     3.555214
 C    -3.145991    -2.908056     0.681279
 C    -2.096006    -3.172045    -1.520803
 C    -0.812788    -1.358674    -2.507741
 C    -5.940244     0.455572    -0.029548
 H    -4.366464    -0.669594    -0.938730
 C    -5.386023     1.754895     1.930644
 C    -3.604247    -4.207603     0.618089
 H    -3.362782    -2.298346     1.559576
 C    -2.589566    -4.506698    -1.557405
 C    -1.332501    -2.630106    -2.588606
 H    -0.214890    -0.965632    -3.329185
 C    -0.827916     1.727460    -1.900100
 H    -6.680391     0.134911    -0.767054
 C    -6.323766     1.334050     1.012956
 H    -5.664421     2.444169     2.732508
 C    -3.328763    -5.016745    -0.512429
 H    -4.182761    -4.618985     1.449178
 H    -2.363081    -5.123409    -2.431126
 H    -1.136699    -3.245342    -3.469990
 H    -1.598706     1.538915    -2.665556
 C    -0.439121     3.094079    -1.714798
 H    -7.357642     1.681387     1.081136
 H    -3.698748    -6.044271    -0.549281
 C    -0.915846     4.074203    -2.623059
 C     0.302709     3.496200    -0.550413
 H    -1.492036     3.744165    -3.493202
 C    -0.668449     5.419333    -2.423914
 C     0.513900     4.888298    -0.356834
 H    -1.031462     6.164915    -3.134069
 C     0.050572     5.816127    -1.274245
 H     1.067911     5.192803     0.533206
 H     0.244202     6.879148    -1.103043
 H     3.771015    -2.090970     5.469990
 H     4.923572     0.901768     2.560070
 H     1.448914    -2.056795     4.568402
 C     4.480391    -0.594321     4.051701
 C     4.173156     0.233863     2.986684
 H     5.494427    -0.581627     4.461905
 H    -0.220377    -0.913093     3.339808
 C     1.883061    -0.614208     3.009976
 C     2.227393    -1.433592     4.117500
 C     3.511369    -1.448968     4.626118
 C     2.872997     0.232841     2.403146
 O     4.297014     0.081333    -1.611911
 C     5.061530     0.879035    -0.695033
 H     5.933647     0.272442    -0.419856
 H     4.464401     1.139953     0.185638
 H     5.394379     1.797791    -1.202309
 O     2.491936     1.435061    -1.337591
 C     3.007417     0.361993    -1.781418
 C     2.476808    -0.271780    -3.051215
 C     2.021928    -2.117904    -0.733834
 C     2.264675    -2.582291    -2.180924
 O     2.591004    -1.684256    -3.146005
 O     1.996398    -0.725412    -0.623250
 O     2.226678    -3.747634    -2.474075
 H     1.435279     0.048084    -3.165881
 H     1.031865    -2.534703    -0.471284
 C     3.078749    -2.769594     0.169800
 H     4.080913    -2.387053    -0.075197
 H     3.070390    -3.859842     0.030683
 H     2.864937    -2.538811     1.222462
 H     3.057094     0.126596    -3.898889

81
R-B-si-eq-FM1-TS1 E=-2422.462850
Al     0.960700     0.812053     0.315737
 N    -0.576465     0.801522    -1.105226
 O     2.213851     0.661440     1.670067
 O     0.440316     2.522278     0.744203
 N    -0.369127    -0.163328     1.575507
 C     0.032873    -0.944505     2.545020
 C    -1.771096     0.116727     1.553527
 C    -2.598041    -0.289151     0.510189
 C    -2.295179     0.855745     2.652153
 C    -2.064903    -1.054202    -0.658183
 C    -3.987705     0.100298     0.531972
 C    -3.625328     1.189933     2.709826
 H    -1.606712     1.166386     3.440210
 C    -2.520583    -2.380422    -0.972936
 C    -1.164296    -0.428695    -1.515096
 C    -4.884363    -0.187867    -0.539513
 C    -4.505455     0.833179     1.653924
 H    -4.015451     1.755147     3.560269
 C    -3.348122    -3.133755    -0.090510
 C    -2.122823    -2.990382    -2.211379
 C    -0.813535    -1.017559    -2.757966
 C    -6.207751     0.200122    -0.492834
 H    -4.514246    -0.718169    -1.416570
 C    -5.877687     1.208934     1.676511
 C    -3.758978    -4.410667    -0.413050
 H    -3.649338    -2.690262     0.859681
 C    -2.574752    -4.304362    -2.519119
 C    -1.291388    -2.260037    -3.103738
 H    -0.164558    -0.459643    -3.436047
 C    -0.940699     1.898872    -1.703394
 H    -6.868337    -0.031093    -1.332380
 C    -6.717077     0.897959     0.629080
 H    -6.252205     1.760959     2.542911
 C    -3.375198    -5.003377    -1.641530
 H    -4.384943    -4.971389     0.285792
 H    -2.268508    -4.753534    -3.467984
 H    -1.024172    -2.706314    -4.065502
 H    -1.627738     1.816654    -2.561554
 C    -0.588771     3.230364    -1.304959
 H    -7.768327     1.195246     0.656367
 H    -3.712006    -6.013485    -1.887442
 C    -1.002701     4.318656    -2.115074
 C     0.047775     3.480768    -0.040605
 H    -1.497247     4.102044    -3.067175
 C    -0.795959     5.628096    -1.722973
 C     0.216909     4.837303     0.350333
 H    -1.109897     6.457749    -2.359430
 C    -0.184495     5.875292    -0.473893
 H     0.688662     5.025515     1.316857
 H    -0.025338     6.907696    -0.148867
 H    -0.741534    -1.477307     3.119314
 C     1.375084    -1.133366     2.998872
 C     1.639037    -2.104813     3.999650
 C     2.413153    -0.234347     2.578567
 C     2.886764    -2.212933     4.582933
 H     0.826928    -2.769903     4.309865
 C     3.675621    -0.340326     3.230385
 C     3.902314    -1.308958     4.191912
 H     3.083319    -2.968035     5.346678
 H     4.456210     0.362645     2.933262
 H     4.887123    -1.373006     4.664603
 O     2.226552     1.200460    -0.970581
 C     3.218104     2.178811    -0.867092
 H     3.723682     2.323335    -1.840789
 H     3.990368     1.913799    -0.115469
 H     2.810083     3.162249    -0.563474
 O     1.493114    -1.099511    -0.362433
 C     2.589067    -1.020011    -0.928213
 C     2.746243    -1.110873    -2.428077
 O     3.703401    -1.151432    -0.223216
 O     3.942872    -0.517826    -2.917085
 H     2.706153    -2.180737    -2.713541
 C     4.959051    -1.406688    -0.892237
 C     5.082541    -0.643599    -2.213919
 H     4.976007    -2.484482    -1.147080
 C     6.080342    -1.088836     0.075013
 O     6.121907    -0.216852    -2.631267
 H     5.954214    -1.672909     0.996899
 H     7.044776    -1.333127    -0.389395
 H     6.075773    -0.018406     0.324812
 H     1.913257    -0.588081    -2.900329

81
R-B-re-eq-FM2-TS1 E=-2422.460549
Al     0.937586     0.908325     0.288702
 N    -0.509572     0.669950    -1.197234
 O     2.137703     1.057463     1.687906
 O     0.329379     2.635669     0.444650
 N    -0.414985     0.096008     1.639220
 C    -0.040672    -0.418813     2.784990
 C    -1.821754     0.307061     1.490724
 C    -2.559034    -0.276114     0.463797
 C    -2.448704     1.174864     2.430588
 C    -1.917614    -1.182513    -0.536809
 C    -3.958668     0.047744     0.338825
 C    -3.789649     1.457493     2.349019
 H    -1.830399     1.632629     3.205027
 C    -2.279350    -2.570033    -0.641738
 C    -0.991663    -0.651898    -1.429820
 C    -4.766771    -0.440364    -0.730725
 C    -4.580380     0.912364     1.303069
 H    -4.256845     2.126018     3.076850
 C    -3.141787    -3.209037     0.295704
 C    -1.743985    -3.359742    -1.714956
 C    -0.492520    -1.431658    -2.505267
 C    -6.103493    -0.112354    -0.827562
 H    -4.316633    -1.080187    -1.489611
 C    -5.963190     1.224319     1.179705
 C    -3.458272    -4.546828     0.177110
 H    -3.548193    -2.627002     1.124119
 C    -2.098217    -4.734412    -1.814140
 C    -0.868871    -2.745469    -2.652213
 H     0.200563    -0.973372    -3.211338
 C    -0.935994     1.651314    -1.937720
 H    -6.695566    -0.498666    -1.661143
 C    -6.714748     0.722080     0.139847
 H    -6.417905     1.880611     1.926787
 C    -2.937447    -5.319299    -0.890167
 H    -4.115145    -5.015861     0.914125
 H    -1.684235    -5.322546    -2.637789
 H    -0.478435    -3.339327    -3.482696
 H    -1.589371     1.414506    -2.793695
 C    -0.674266     3.040154    -1.697830
 H    -7.775420     0.970865     0.054328
 H    -3.198612    -6.377060    -0.974867
 C    -1.123297     4.000434    -2.639985
 C    -0.079751     3.470921    -0.461059
 H    -1.585761     3.646460    -3.566870
 C    -0.989763     5.356011    -2.404273
 C     0.017198     4.871614    -0.235324
 H    -1.330971     6.087127    -3.139904
 C    -0.416226     5.781069    -1.184944
 H     0.460519     5.197795     0.707517
 H    -0.313263     6.851756    -0.985010
 C     3.568501     0.412156     3.448969
 C     3.776032    -0.331881     4.596019
 C     2.320915     0.365595     2.759746
 C     2.755959    -1.145700     5.144541
 C     1.525158    -1.183035     4.519449
 C     1.280874    -0.449950     3.327491
 H     0.712581    -1.784480     4.939065
 H     2.937823    -1.720507     6.054734
 H     4.749304    -0.286390     5.093854
 H    -0.827919    -0.842008     3.428724
 H     4.349802     1.047763     3.027871
 O     1.717065    -0.699231    -0.364561
 C     1.986192    -1.941547     0.215831
 H     1.142977    -2.278183     0.845445
 H     2.884584    -1.915265     0.865350
 H     2.141411    -2.711417    -0.561865
 O     2.312048     1.504133    -1.017579
 C     3.042156     0.507918    -1.225424
 C     3.093766    -0.103891    -2.607297
 C     5.172867    -0.580096    -0.885331
 C     4.728306    -1.671743    -1.861097
 O     3.669717    -1.404097    -2.647746
 O     4.141772     0.340982    -0.483705
 O     5.313378    -2.715654    -1.941794
 C     6.372574     0.193048    -1.433344
 H     7.202793    -0.501497    -1.626929
 H     6.693769     0.941450    -0.694680
 H     6.125505     0.715375    -2.370795
 H     2.077638    -0.181223    -2.999410
 H     5.467830    -1.107415     0.032611
 H     3.665881     0.587302    -3.254601

81
R-B-re-TSalfa E=-2422.460524
Al     0.985764    -0.068357    -0.356029
 N    -0.548278     0.527425    -1.439382
 O     1.140317    -1.882543    -0.524799
 O     1.118013     1.582804     0.461118
 N    -0.359738    -0.552577     1.176506
 C    -0.291985    -1.627630     1.907972
 C    -1.415304     0.372441     1.452276
 C    -2.500677     0.441356     0.576961
 C    -1.326343     1.219612     2.586645
 C    -2.581209    -0.480223    -0.606265
 C    -3.517565     1.431824     0.815136
 C    -2.314495     2.138800     2.847202
 H    -0.450518     1.135676     3.232331
 C    -3.596857    -1.493571    -0.709003
 C    -1.632151    -0.385017    -1.623662
 C    -4.617983     1.628572    -0.070220
 C    -3.424881     2.279810     1.971560
 H    -2.244125     2.788443     3.723445
 C    -4.563601    -1.717466     0.314337
 C    -3.636641    -2.337314    -1.872335
 C    -1.662093    -1.229915    -2.760203
 C    -5.574779     2.590541     0.180798
 H    -4.699777     1.008530    -0.963645
 C    -4.434016     3.255849     2.205505
 C    -5.522751    -2.701125     0.187600
 H    -4.538364    -1.100261     1.213166
 C    -4.645395    -3.336354    -1.974270
 C    -2.655417    -2.172277    -2.887847
 H    -0.882386    -1.119301    -3.516051
 C    -0.686956     1.778256    -1.784181
 H    -6.405840     2.722395    -0.516714
 C    -5.489512     3.409932     1.333053
 H    -4.350572     3.889860     3.092406
 C    -5.571883    -3.515902    -0.970164
 H    -6.250244    -2.854649     0.988675
 H    -4.666383    -3.967338    -2.866932
 H    -2.689373    -2.820469    -3.767283
 H    -1.541309     2.039368    -2.428067
 C     0.121694     2.865964    -1.317257
 H    -6.256209     4.165105     1.522830
 H    -6.339261    -4.288691    -1.060011
 C    -0.041410     4.143641    -1.913201
 C     0.943541     2.725124    -0.142068
 H    -0.684078     4.229589    -2.794525
 C     0.589810     5.262574    -1.404264
 C     1.541188     3.902296     0.382325
 H     0.467924     6.237134    -1.880665
 C     1.379217     5.128513    -0.241202
 H     2.144727     3.800746     1.286549
 H     1.870728     6.010309     0.179716
 H    -0.964943    -1.713355     2.776457
 C     0.529550    -2.763896     1.615828
 C     0.575836    -3.854457     2.520077
 C     1.153659    -2.866915     0.329494
 C     1.221843    -5.030681     2.186120
 H     0.081304    -3.752450     3.490964
 C     1.766458    -4.103210    -0.004986
 C     1.807999    -5.146399     0.906790
 H     1.262967    -5.864049     2.890096
 H     2.210643    -4.199715    -0.996649
 H     2.302719    -6.080547     0.625795
 O     4.424084    -0.594701    -1.886546
 O     2.305116     0.277570    -1.559581
 C     3.976420    -1.898094    -2.206319
 H     3.996519    -2.562706    -1.324896
 H     2.952805    -1.883621    -2.608716
 H     4.670726    -2.290372    -2.963303
 C     3.570346     0.208705    -1.123147
 C     4.254360     1.573475    -1.043682
 C     4.724361    -0.456601     0.919895
 C     5.756361     0.645092     0.628402
 O     6.797997     0.682760     1.231932
 O     5.500238     1.543271    -0.333378
 O     3.486763    -0.292971     0.241289
 C     4.449512    -0.561562     2.414490
 H     3.785486    -1.415842     2.613090
 H     5.395314    -0.702301     2.954194
 H     3.962796     0.355284     2.781309
 H     3.577787     2.277993    -0.543272
 H     5.212541    -1.388010     0.573877
 H     4.479849     1.935827    -2.055091

81
R-B-re-eq-FF-TS2 E=-2422.467674
Al     1.276849    -0.293040    -0.295026
 N    -0.216704     0.375875    -1.489877
 O     0.949808    -2.101619    -0.648415
 O     1.549918     1.466436     0.216145
 N    -0.140645    -0.506508     1.187266
 C    -0.355880    -1.614622     1.834300
 C    -1.044188     0.582126     1.408079
 C    -2.129082     0.728610     0.543034
 C    -0.798978     1.506154     2.454556
 C    -2.356080    -0.267492    -0.557691
 C    -2.987943     1.872690     0.702817
 C    -1.639977     2.576666     2.643857
 H     0.073125     1.358119     3.092745
 C    -3.510865    -1.125213    -0.571358
 C    -1.414010    -0.397238    -1.579172
 C    -4.071578     2.147924    -0.181807
 C    -2.744136     2.796415     1.776395
 H    -1.452808     3.285592     3.454427
 C    -4.481892    -1.121937     0.472636
 C    -3.695986    -2.043750    -1.661138
 C    -1.594779    -1.314570    -2.644154
 C    -4.875796     3.255042    -0.004991
 H    -4.261660     1.470127    -1.014563
 C    -3.598492     3.923522     1.935467
 C    -5.577247    -1.959961     0.433033
 H    -4.350188    -0.445733     1.318152
 C    -4.842529    -2.887025    -1.675508
 C    -2.718955    -2.104677    -2.692143
 H    -0.822272    -1.380801    -3.412183
 C    -0.196950     1.558519    -2.039735
 H    -5.697468     3.444068    -0.700552
 C    -4.644673     4.150736     1.067711
 H    -3.401444     4.614396     2.759780
 C    -5.767134    -2.847794    -0.654267
 H    -6.304538    -1.939619     1.248709
 H    -4.972289    -3.576480    -2.514308
 H    -2.864209    -2.806206    -3.517837
 H    -1.010301     1.816030    -2.737125
 C     0.737045     2.600075    -1.734555
 H    -5.290629     5.022376     1.198945
 H    -6.641342    -3.503207    -0.676411
 C     0.727560     3.788875    -2.509684
 C     1.527473     2.531949    -0.535541
 H     0.102528     3.823099    -3.407407
 C     1.483169     4.886212    -2.145084
 C     2.259075     3.691093    -0.160609
 H     1.480219     5.792974    -2.753458
 C     2.244175     4.824597    -0.955567
 H     2.850333     3.644953     0.755169
 H     2.834432     5.694020    -0.651284
 H    -1.089029    -1.603975     2.657008
 C     0.216866    -2.884963     1.497863
 C     0.036983    -3.986298     2.371643
 C     0.784766    -3.081243     0.192168
 C     0.419255    -5.263460     2.004763
 H    -0.418536    -3.807875     3.350644
 C     1.118508    -4.414859    -0.173212
 C     0.955132    -5.465661     0.714509
 H     0.289996    -6.104309     2.688940
 H     1.521345    -4.586017    -1.172755
 H     1.242033    -6.474716     0.404245
 O     4.283342    -1.726683    -1.491821
 C     3.588316    -2.564990    -2.421408
 H     3.643437    -2.129037    -3.431601
 H     4.115288    -3.527898    -2.406778
 H     2.538797    -2.687508    -2.131799
 O     2.621511    -0.190353    -1.667310
 C     3.699335    -0.582808    -1.095969
 C     4.833594     0.373517    -0.720276
 O     2.958374    -0.853124     0.557780
 O     4.508344     1.409324     0.185913
 H     5.679290    -0.225697    -0.347981
 H     5.148883     0.868408    -1.651106
 C     3.715201    -0.376877     1.649038
 C     4.087486     1.097855     1.436444
 C     3.021491    -0.596952     2.984835
 H     4.671596    -0.940518     1.663771
 O     4.039219     1.950070     2.282300
 H     3.674417    -0.270259     3.806493
 H     2.785269    -1.663075     3.110766
 H     2.094319    -0.010802     3.038567

96
S-BB-re-FM1-TS1-SI E=-2917.705653
Al     0.091248     1.132184    -0.918926
 N    -0.457578    -0.775945    -0.274146
 O     0.446612     2.863404    -1.519861
 O     0.019261     0.472768    -2.627617
 N    -1.877710     1.684781    -0.675424
 C    -2.216865     2.929873    -0.466640
 C    -2.960699     0.769062    -0.870008
 C    -3.202737    -0.297396    -0.008021
 C    -3.780121     0.980991    -2.015180
 C    -2.356520    -0.537656     1.201382
 C    -4.264270    -1.220541    -0.330032
 C    -4.824712     0.138325    -2.304616
 H    -3.544538     1.821382    -2.671007
 C    -2.898948    -0.486217     2.531185
 C    -1.023435    -0.895316     1.030987
 C    -4.520030    -2.392908     0.441596
 C    -5.091086    -0.987724    -1.481625
 H    -5.447194     0.313588    -3.185943
 C    -4.221189    -0.030168     2.803937
 C    -2.080734    -0.892713     3.639461
 C    -0.227119    -1.326763     2.122384
 C    -5.539009    -3.262214     0.110399
 H    -3.891249    -2.608270     1.305115
 C    -6.140942    -1.897748    -1.789716
 C    -4.708344     0.018085     4.094056
 H    -4.851766     0.293232     1.974261
 C    -2.618030    -0.840398     4.956228
 C    -0.753562    -1.339466     3.392145
 H     0.800745    -1.631833     1.927742
 C    -0.234491    -1.858453    -0.955729
 H    -5.706404    -4.154930     0.718455
 C    -6.367098    -3.011411    -1.010793
 H    -6.762080    -1.698609    -2.667339
 C    -3.902785    -0.395486     5.183620
 H    -5.723264     0.380037     4.277651
 H    -1.985474    -1.155804     5.790789
 H    -0.143751    -1.673662     4.236081
 H    -0.403546    -2.827979    -0.464131
 C     0.152239    -1.906378    -2.339260
 H    -7.174481    -3.704733    -1.259335
 H    -4.300748    -0.356379     6.200778
 C     0.381574    -3.166488    -2.942300
 C     0.196503    -0.714527    -3.134975
 H     0.340159    -4.059209    -2.310980
 C     0.646075    -3.280230    -4.296310
 C     0.441184    -0.861591    -4.526542
 H     0.823857    -4.257068    -4.750788
 C     0.666355    -2.110487    -5.084795
 H     0.457407     0.046135    -5.133270
 H     0.862890    -2.188210    -6.158197
 H    -3.277497     3.136302    -0.253605
 C    -1.369704     4.080661    -0.549125
 C    -1.889194     5.344518    -0.166851
 C    -0.073089     3.993681    -1.161903
 C    -1.167918     6.507834    -0.359302
 H    -2.884824     5.383873     0.286012
 C     0.626043     5.213944    -1.388195
 C     0.096646     6.428057    -0.985013
 H    -1.573048     7.473801    -0.051672
 H     1.596985     5.156245    -1.885186
 H     0.668015     7.344429    -1.160153
 O     1.985270     0.785928    -0.624663
 C     3.042736     0.384556    -1.473229
 C     3.818249    -0.739083    -0.787262
 O     4.431928    -0.640582     0.246220
 O     3.742811    -1.892091    -1.491053
 C     4.359652    -3.028374    -0.922158
 C     3.470040    -3.676637     0.130774
 O     2.365188    -3.310330     0.441199
 O     4.095880    -4.735107     0.660082
 C     3.388413    -5.464916     1.666622
 H     4.043004    -6.294966     1.957981
 H     3.177472    -4.822884     2.534852
 H     2.435412    -5.848655     1.272756
 H     5.327526    -2.778054    -0.461565
 C     3.965566     1.520413    -1.914504
 H     3.357917     2.304927    -2.389089
 H     4.516803     1.948811    -1.067437
 H     4.693024     1.149739    -2.654966
 H     2.576410    -0.051463    -2.368006
 H     4.526534    -3.746405    -1.738059
 O     0.524217     1.604672     0.891442
 C     1.795379     1.505270     1.013516
 C     2.608001     2.788193     0.990064
 O     2.257070     0.585957     1.889526
 O     4.012401     2.587072     1.123667
 H     2.435944     3.318241     0.049459
 H     2.233930     3.416473     1.819351
 C     3.340726     0.935626     2.769974
 C     4.448861     1.720525     2.066649
 C     3.848910    -0.329444     3.431000
 H     2.930549     1.617273     3.542997
 O     5.610974     1.644344     2.346184
 H     4.657313    -0.077446     4.130380
 H     3.031175    -0.817751     3.980305
 H     4.241561    -1.011998     2.666423

96
S-BB-re-FM1-TS2-SI E=-2917.699334
Al     0.128131     0.401994     0.267769
 N    -1.539371     0.853239    -0.967663
 O     1.413148    -0.237969     1.431755
 O    -0.182203     2.011019     1.103379
 N    -1.250987    -0.640472     1.445339
 C    -0.923369    -1.626094     2.243353
 C    -2.572757    -0.127033     1.645680
 C    -3.553930    -0.193380     0.663942
 C    -2.842736     0.487126     2.901877
 C    -3.266077    -0.819387    -0.659400
 C    -4.837677     0.413594     0.913641
 C    -4.073914     1.032298     3.170770
 H    -2.038670     0.533691     3.638602
 C    -3.962031    -1.993704    -1.108539
 C    -2.341450    -0.208095    -1.501361
 C    -5.868601     0.464687    -0.070637
 C    -5.100115     1.021214     2.188560
 H    -4.269200     1.500481     4.139048
 C    -4.835717    -2.735210    -0.261344
 C    -3.766597    -2.459548    -2.452075
 C    -2.188963    -0.650692    -2.841391
 C    -7.084859     1.059835     0.195461
 H    -5.689121     0.030313    -1.054056
 C    -6.368098     1.618367     2.434168
 C    -5.479476    -3.867068    -0.717348
 H    -4.986404    -2.402337     0.766589
 C    -4.454096    -3.624319    -2.894765
 C    -2.892400    -1.736754    -3.307125
 H    -1.515571    -0.112749    -3.506408
 C    -1.905495     2.079971    -1.206467
 H    -7.854249     1.087514    -0.580360
 C    -7.344739     1.637181     1.462198
 H    -6.550079     2.071453     3.412538
 C    -5.293373    -4.316178    -2.048360
 H    -6.137685    -4.424003    -0.045673
 H    -4.297849    -3.965144    -3.921932
 H    -2.771830    -2.064243    -4.343109
 H    -2.724051     2.246430    -1.926118
 C    -1.387777     3.253510    -0.561379
 H    -8.313696     2.101328     1.661967
 H    -5.812446    -5.212021    -2.397979
 C    -1.804948     4.528609    -1.023719
 C    -0.584661     3.150961     0.627590
 H    -2.430066     4.579790    -1.920633
 C    -1.440636     5.688190    -0.365385
 C    -0.257043     4.358986     1.302429
 H    -1.758234     6.664267    -0.737099
 C    -0.664433     5.587600     0.810420
 H     0.338486     4.278280     2.213939
 H    -0.380771     6.498199     1.346092
 H    -1.738432    -2.119840     2.795765
 C     0.394518    -2.080174     2.554675
 C     0.567396    -3.224945     3.376589
 C     1.526424    -1.274684     2.200502
 C     1.818149    -3.589879     3.835903
 H    -0.314151    -3.815159     3.645773
 C     2.797855    -1.645924     2.723634
 C     2.930961    -2.781249     3.505603
 H     1.946456    -4.477426     4.458746
 H     3.659194    -1.022226     2.472555
 H     3.922314    -3.055336     3.877924
 O     2.555240    -1.279979    -1.949495
 C     3.091746    -2.064650    -0.870022
 H     2.637704    -1.716387     0.066207
 O     0.482581    -1.098518    -1.058028
 C     1.369543    -0.698585    -1.859140
 C     1.136242     0.114344    -3.128357
 O     1.462808     1.040194    -0.879869
 O     2.278497     0.880049    -3.481881
 C     2.135707     2.161838    -1.347892
 C     2.846713     1.815513    -2.670370
 O     3.851086     2.359227    -3.045474
 C     3.119369     2.727947    -0.325672
 H     3.680284     3.572008    -0.750787
 H     2.565767     3.065214     0.561710
 H     3.820450     1.941113    -0.013346
 H     1.416994     2.967261    -1.624353
 H     0.971627    -0.571114    -3.977025
 C     4.581210    -1.737869    -0.778086
 O     5.434874    -2.538138    -0.493560
 O     4.817826    -0.437422    -1.019681
 C     6.151882     0.009481    -0.878026
 H     6.209586     0.979530    -1.392532
 C     6.519253     0.183815     0.589257
 O     5.773058     0.025352     1.520730
 O     7.800333     0.557226     0.696857
 C     8.291785     0.778736     2.021731
 H     9.340303     1.080450     1.911658
 H     7.715504     1.570808     2.522933
 H     8.219078    -0.141352     2.620659
 C     2.831266    -3.543851    -1.089562
 H     1.749547    -3.735909    -1.079439
 H     3.252552    -3.876331    -2.050237
 H     3.306714    -4.122319    -0.285788
 H     0.251373     0.744479    -2.994225
 H     6.863081    -0.689523    -1.343555

96
S-BB-si-FM1-TS1-SI E=-2917.702189
Al     0.197042     0.698577    -1.074594
 N    -0.715330    -0.990425    -0.220257
 O     0.884406     2.194391    -1.939203
 O     0.041981    -0.178570    -2.680827
 N    -1.594782     1.665998    -0.923558
 C    -1.640643     2.973925    -0.856809
 C    -2.856685     0.999281    -0.997086
 C    -3.295949     0.121036    -0.009890
 C    -3.651076     1.254216    -2.151331
 C    -2.484122    -0.166413     1.213526
 C    -4.545649    -0.574812    -0.207406
 C    -4.864702     0.637064    -2.326730
 H    -3.261156     1.941502    -2.904731
 C    -2.963547     0.146730     2.531702
 C    -1.278760    -0.847855     1.082520
 C    -5.027352    -1.562664     0.702401
 C    -5.341651    -0.298852    -1.371234
 H    -5.465529     0.843712    -3.216266
 C    -4.125008     0.941478     2.754418
 C    -2.245745    -0.338221     3.677663
 C    -0.602913    -1.375425     2.213673
 C    -6.224010    -2.215206     0.487362
 H    -4.434111    -1.811618     1.581850
 C    -6.576304    -0.981298    -1.558313
 C    -4.550221     1.241225     4.032250
 H    -4.675478     1.327425     1.895075
 C    -2.717521    -0.019289     4.981854
 C    -1.084676    -1.134080     3.479479
 H     0.298123    -1.971994     2.055599
 C    -0.709060    -2.172522    -0.760201
 H    -6.562915    -2.970460     1.201130
 C    -7.015240    -1.918532    -0.648901
 H    -7.168796    -0.751489    -2.448162
 C    -3.844485     0.753809     5.159989
 H    -5.437391     1.863146     4.176535
 H    -2.160727    -0.394793     5.844753
 H    -0.563623    -1.536977     4.352082
 H    -1.083443    -3.017915    -0.161048
 C    -0.317332    -2.477631    -2.106498
 H    -7.963866    -2.438211    -0.804897
 H    -4.192644     0.996827     6.166949
 C    -0.345914    -3.824321    -2.545389
 C    -0.008194    -1.429090    -3.034055
 H    -0.597212    -4.604487    -1.819948
 C    -0.074067    -4.158596    -3.860338
 C     0.241862    -1.797539    -4.383794
 H    -0.095924    -5.199943    -4.187874
 C     0.216082    -3.125995    -4.778002
 H     0.461810    -0.995830    -5.091752
 H     0.421853    -3.377294    -5.822653
 H    -2.620908     3.432965    -0.654430
 C    -0.565463     3.886937    -1.079901
 C    -0.778752     5.270724    -0.841308
 C     0.657753     3.443643    -1.691556
 C     0.174870     6.211733    -1.175394
 H    -1.723303     5.582550    -0.384835
 C     1.603609     4.441958    -2.060687
 C     1.370025     5.779423    -1.796391
 H     0.006999     7.272305    -0.978020
 H     2.525894     4.111976    -2.542084
 H     2.125812     6.519252    -2.076580
 O     2.024715     0.002199    -0.672099
 C     3.048051    -0.422186    -1.567959
 H     2.523553    -0.934664    -2.386921
 O     0.759453     1.316446     0.631050
 C     2.020901     1.064580     0.705525
 C     2.537248     0.219106     1.874259
 O     2.845375     2.114844     0.435241
 O     2.999129     1.075986     2.929418
 C     4.126889     2.157404     1.091963
 C     3.914763     2.008885     2.601904
 O     4.485789     2.650296     3.440427
 C     4.804011     3.460651     0.723214
 H     5.767991     3.535866     1.244299
 H     4.971166     3.507501    -0.362082
 H     4.178618     4.313202     1.023943
 H     4.737417     1.296548     0.756781
 H     1.712450    -0.362711     2.287106
 C     3.870835    -1.478394    -0.831973
 O     4.776023    -1.251183    -0.062743
 O     3.431171    -2.725249    -1.102334
 C     3.986180    -3.781371    -0.343617
 H     5.064763    -3.637724    -0.177642
 C     3.296471    -3.906385     1.009746
 O     2.412777    -3.192678     1.412121
 O     3.816447    -4.932221     1.690162
 C     3.911737     0.687211    -2.155964
 H     4.587848     1.125878    -1.411313
 H     4.530373     0.277217    -2.970673
 H     3.257360     1.470789    -2.559546
 C     3.283398    -5.178925     2.996089
 H     3.830475    -6.043931     3.389064
 H     3.432893    -4.304361     3.646411
 H     2.207074    -5.400001     2.940644
 H     3.346666    -0.453698     1.567871
 H     3.831127    -4.707660    -0.914780

96
S-BB-si-FM2-TS2-SI E=-2917.701536
Al     0.354583    -0.098560     0.372425
 N    -0.898318     0.766856    -1.045984
 O     1.331046    -0.939734     1.719503
 O     0.813720     1.602561     0.882830
 N    -1.294929    -0.193414     1.626999
 C    -1.376760    -1.021171     2.635446
 C    -2.280565     0.846191     1.610824
 C    -3.178396     1.008466     0.560674
 C    -2.286297     1.742529     2.717339
 C    -3.178731     0.081270    -0.609997
 C    -4.083081     2.131584     0.584712
 C    -3.175086     2.787156     2.776490
 H    -1.548058     1.594815     3.507641
 C    -4.314748    -0.743644    -0.919195
 C    -2.074903     0.068969    -1.458842
 C    -4.969606     2.426274    -0.493381
 C    -4.089391     3.018268     1.714776
 H    -3.169139     3.467463     3.632045
 C    -5.433820    -0.865971    -0.044802
 C    -4.328837    -1.494679    -2.142987
 C    -2.111550    -0.653292    -2.680111
 C    -5.821380     3.510692    -0.445656
 H    -4.968068     1.786228    -1.375527
 C    -4.987818     4.121507     1.737904
 C    -6.503360    -1.676422    -0.364996
 H    -5.435082    -0.314366     0.896386
 C    -5.451970    -2.314196    -2.447620
 C    -3.213849    -1.402842    -3.019181
 H    -1.252171    -0.613589    -3.348282
 C    -0.633070     1.927001    -1.577649
 H    -6.485466     3.713600    -1.289698
 C    -5.840791     4.365003     0.683637
 H    -4.980940     4.781091     2.609955
 C    -6.518904    -2.404980    -1.580204
 H    -7.345740    -1.760150     0.326400
 H    -5.447647    -2.879318    -3.383532
 H    -3.229795    -1.957169    -3.960902
 H    -1.261409     2.268568    -2.416364
 C     0.373997     2.840098    -1.125456
 H    -6.523833     5.217597     0.711362
 H    -7.373496    -3.041412    -1.822616
 C     0.622284     4.015793    -1.879788
 C     1.033879     2.645304     0.137244
 H     0.094803     4.148567    -2.829604
 C     1.506184     4.980373    -1.434933
 C     1.921321     3.663545     0.577894
 H     1.696017     5.878468    -2.026270
 C     2.152847     4.789707    -0.192878
 H     2.431281     3.508810     1.529944
 H     2.852515     5.548760     0.169662
 H    -2.301126    -1.001075     3.233763
 C    -0.360582    -1.913343     3.102817
 C    -0.676070    -2.833008     4.137440
 C     0.998567    -1.762382     2.663091
 C     0.301038    -3.603821     4.736967
 H    -1.718469    -2.918175     4.459677
 C     1.989226    -2.530428     3.340179
 C     1.643977    -3.431589     4.332561
 H     0.046908    -4.316112     5.524158
 H     3.031168    -2.388485     3.049603
 H     2.430281    -4.016124     4.819055
 O     2.792643    -2.185433    -1.010190
 C     3.794197    -1.849954    -0.043405
 H     3.341591    -1.274979     0.777819
 O     1.898273    -0.100517    -0.870657
 C     1.899175    -1.254318    -1.379713
 C     1.403879    -1.525736    -2.781599
 O     0.207085    -1.741647    -0.609044
 O     0.886393    -2.830858    -3.007396
 H     0.659599    -0.760474    -3.029126
 C    -0.026319    -3.113411    -0.686172
 C     0.189338    -3.603517    -2.132939
 C    -1.405052    -3.535963    -0.182535
 H     0.737321    -3.664969    -0.096430
 O    -0.200810    -4.676562    -2.509067
 H    -1.535867    -4.615275    -0.338595
 H    -1.495789    -3.317677     0.889986
 H    -2.199772    -3.004756    -0.724531
 C     4.830459    -0.954097    -0.718283
 O     4.804339    -0.581325    -1.860400
 O     5.811512    -0.642416     0.157849
 C     6.784384     0.286264    -0.283450
 H     7.042004     0.127603    -1.341016
 C     6.292178     1.717278    -0.099685
 O     5.249926     2.035974     0.404325
 O     7.209207     2.572835    -0.577004
 C     6.891709     3.963507    -0.474151
 H     6.793277     4.263246     0.580388
 H     7.722139     4.502385    -0.946243
 H     5.945865     4.184445    -0.990681
 C     4.392454    -3.156568     0.463202
 H     3.610973    -3.760671     0.945222
 H     4.821082    -3.737187    -0.367773
 H     5.182929    -2.946313     1.196474
 H     2.265219    -1.419175    -3.460420
 H     7.682432     0.131272     0.331925

96
S-BB-si-SI-TSalfa E=-2917.699336
Al    -0.100313     0.713485    -0.263137
 N    -0.706696    -0.903954     0.692097
 O    -0.478240     2.159218     0.794767
 O     0.186037    -0.249974    -1.806789
 N    -2.064021     0.968636    -0.935763
 C    -2.694926     2.107254    -0.970446
 C    -2.764221    -0.193266    -1.391055
 C    -3.260019    -1.096653    -0.449404
 C    -2.910754    -0.422473    -2.783103
 C    -3.099832    -0.822564     1.018267
 C    -3.888805    -2.304548    -0.915362
 C    -3.549235    -1.551517    -3.238046
 H    -2.491160     0.306656    -3.478267
 C    -4.229581    -0.558755     1.868253
 C    -1.822333    -0.778208     1.575856
 C    -4.349483    -3.320462    -0.027123
 C    -4.044934    -2.523281    -2.327081
 H    -3.663324    -1.724330    -4.311339
 C    -5.566210    -0.511149     1.375259
 C    -4.015772    -0.307528     3.267520
 C    -1.612724    -0.509899     2.950820
 C    -4.944176    -4.470842    -0.503263
 H    -4.223332    -3.183848     1.047513
 C    -4.671472    -3.716789    -2.783867
 C    -6.628362    -0.250203     2.216187
 H    -5.746597    -0.681370     0.313263
 C    -5.135318    -0.049911     4.107959
 C    -2.689476    -0.298050     3.779665
 H    -0.588873    -0.467264     3.326646
 C    -0.265613    -2.088259     0.367485
 H    -5.284746    -5.235135     0.199915
 C    -5.115773    -4.671496    -1.894986
 H    -4.786734    -3.865870    -3.860919
 C    -6.415380    -0.023670     3.598289
 H    -7.643365    -0.215880     1.812329
 H    -4.957992     0.135679     5.170784
 H    -2.534033    -0.098927     4.843085
 H    -0.608483    -2.944766     0.968888
 C     0.554923    -2.389017    -0.768836
 H    -5.592535    -5.584793    -2.259246
 H    -7.265602     0.178557     4.254305
 C     1.093128    -3.695633    -0.898306
 C     0.680403    -1.453493    -1.857847
 H     0.969070    -4.395028    -0.065901
 C     1.757373    -4.091596    -2.043291
 C     1.333706    -1.904382    -3.036256
 H     2.178460    -5.095347    -2.125641
 C     1.866235    -3.180349    -3.116895
 H     1.412805    -1.200332    -3.866860
 H     2.378638    -3.488261    -4.032890
 H    -3.680977     2.143726    -1.461005
 C    -2.242317     3.312229    -0.342281
 C    -2.959416     4.520353    -0.529428
 C    -1.159867     3.254298     0.595276
 C    -2.623587     5.663904     0.171962
 H    -3.790191     4.532596    -1.241566
 C    -0.863234     4.431400     1.329940
 C    -1.569538     5.603885     1.109272
 H    -3.170236     6.595683     0.014917
 H    -0.052427     4.391857     2.059472
 H    -1.302607     6.500425     1.675709
 O     3.590373     1.309736    -0.839718
 O     1.653471     0.661808     0.270198
 C     3.960759    -0.048168    -0.874934
 C     2.375824     1.681215    -0.205152
 C     2.706683     2.736916     0.852394
 C     2.139132     3.421432    -1.884671
 C     2.866624     4.392845    -0.942747
 O     3.218751     5.480046    -1.324492
 O     3.159541     3.984982     0.299940
 O     1.542588     2.324928    -1.199489
 H     3.512643     2.361851     1.494540
 C     4.299295    -0.570311     0.518792
 O     4.631245     0.083058     1.472405
 O     4.221008    -1.926408     0.536994
 C     4.691883    -2.561564     1.705312
 C     6.213603    -2.637799     1.713669
 O     6.935024    -2.263589     0.827437
 O     6.636315    -3.199426     2.856507
 C     8.051040    -3.338254     3.010037
 H     8.208073    -3.809027     3.988109
 H     8.470716    -3.967563     2.210671
 H     8.543043    -2.354714     2.975664
 H     4.358199    -2.038925     2.614589
 H     2.927805     3.030190    -2.553692
 H     3.151983    -0.679579    -1.269382
 H     1.800538     2.919569     1.444263
 C     1.077126     4.131413    -2.709402
 H     0.639564     3.432478    -3.437643
 H     0.274963     4.521514    -2.064671
 H     1.535379     4.973626    -3.244216
 H     4.281337    -3.581941     1.707813
 C     5.189984    -0.164907    -1.776711
 H     4.928123     0.146561    -2.798654
 H     5.993684     0.486789    -1.403403
 H     5.556190    -1.200836    -1.793144

96
S-BB-si-FF-TS2-SI E=-2917.697128
Al     0.172428     0.842319    -0.267755
 N    -0.482515    -0.835618     0.692946
 O    -0.426115     1.958337     1.111098
 O     0.696984    -0.297921    -1.648199
 N    -1.728340     1.019979    -1.024758
 C    -2.482549     2.068889    -0.854918
 C    -2.335180    -0.146413    -1.587866
 C    -2.902649    -1.080238    -0.718843
 C    -2.303188    -0.357687    -2.988666
 C    -2.902052    -0.826153     0.762452
 C    -3.431393    -2.300103    -1.270011
 C    -2.846218    -1.499264    -3.528524
 H    -1.833830     0.398133    -3.620302
 C    -4.124336    -0.627154     1.494906
 C    -1.690632    -0.741603     1.450031
 C    -3.957252    -3.345790    -0.455647
 C    -3.413616    -2.499781    -2.693280
 H    -2.829753    -1.658977    -4.609772
 C    -5.403094    -0.613444     0.864867
 C    -4.069709    -0.408662     2.914549
 C    -1.640993    -0.509434     2.846880
 C    -4.454282    -4.505794    -1.013441
 H    -3.961332    -3.223799     0.627992
 C    -3.942876    -3.704344    -3.235945
 C    -6.557571    -0.414877     1.594095
 H    -5.464097    -0.758411    -0.214436
 C    -5.280599    -0.216685     3.637373
 C    -2.805339    -0.365794     3.563499
 H    -0.664258    -0.436425     3.327927
 C     0.058260    -2.010666     0.546019
 H    -4.848575    -5.292549    -0.365178
 C    -4.456067    -4.687669    -2.418159
 H    -3.926814    -3.838455    -4.321033
 C    -6.500541    -0.221220     2.996162
 H    -7.524776    -0.404826     1.085069
 H    -5.223013    -0.055898     4.717435
 H    -2.770091    -0.193575     4.642443
 H    -0.303588    -2.831433     1.185492
 C     1.004063    -2.365483    -0.471958
 H    -4.856624    -5.609089    -2.848060
 H    -7.422173    -0.068642     3.563221
 C     1.590108    -3.654306    -0.461812
 C     1.185933    -1.501902    -1.604773
 H     1.438588    -4.288143     0.416263
 C     2.339942    -4.110992    -1.530973
 C     1.918918    -2.017530    -2.709089
 H     2.795671    -5.102910    -1.509735
 C     2.487313    -3.281163    -2.662691
 H     2.029706    -1.375405    -3.585542
 H     3.059243    -3.641368    -3.523036
 H    -3.466473     2.085408    -1.350948
 C    -2.182645     3.168565     0.012921
 C    -3.000426     4.326906    -0.010453
 C    -1.189873     3.006297     1.040219
 C    -2.848372     5.330787     0.927710
 H    -3.762463     4.413767    -0.791140
 C    -1.094888     4.033351     2.020431
 C    -1.888741     5.166043     1.950937
 H    -3.470548     6.227105     0.892414
 H    -0.368793     3.901011     2.825287
 H    -1.773315     5.946049     2.709076
 O     3.648392     1.648594    -0.649015
 O     1.952521     0.780507     0.585166
 C     4.142143     0.341366    -0.934499
 H     3.313685    -0.350933    -1.127526
 C     2.547558     1.788478     0.105931
 C     2.520053     3.160418     0.745770
 C     1.456291     3.203339    -2.038248
 C     2.252701     4.367108    -1.411844
 O     2.487895     5.374322    -2.026400
 O     2.758972     4.234778    -0.161940
 O     1.102579     2.277742    -1.068162
 H     1.564188     3.282906     1.265436
 H     2.169714     2.749295    -2.760334
 C     0.263758     3.734037    -2.832722
 H     0.607158     4.474228    -3.568161
 H    -0.229822     2.903075    -3.358214
 H    -0.466357     4.214876    -2.164809
 C     4.875972    -0.177703     0.301754
 O     5.048542     0.425143     1.326103
 O     5.332225    -1.430365     0.075969
 C     5.982701    -2.068284     1.158082
 H     6.649960    -1.375534     1.692294
 C     4.983122    -2.649813     2.150841
 O     3.787566    -2.648089     2.028856
 O     5.646335    -3.185514     3.186840
 C     4.850151    -3.782431     4.213212
 H     5.553335    -4.158100     4.966283
 H     4.172683    -3.039311     4.659785
 H     4.246925    -4.608971     3.808010
 C     5.044958     0.440646    -2.157746
 H     5.459682    -0.547658    -2.397665
 H     4.461741     0.799048    -3.018215
 H     5.870667     1.145469    -1.977406
 H     3.345445     3.202626     1.474936
 H     6.582375    -2.886596     0.733932

96
S-AB-si-FM1-TS1-SI E=-2917.699974
Al    -0.029345     0.893094    -1.020525
 N    -0.401028    -0.914123    -0.044366
 O     0.193547     2.450814    -2.001827
 O     0.270740    -0.109203    -2.527549
 N    -2.060488     1.185040    -1.108036
 C    -2.555597     2.392537    -1.226471
 C    -3.003473     0.113775    -1.176248
 C    -3.208418    -0.773625    -0.121595
 C    -3.724033    -0.030249    -2.396761
 C    -2.472767    -0.647209     1.175250
 C    -4.116473    -1.879671    -0.312068
 C    -4.629533    -1.047058    -2.570990
 H    -3.523200     0.679809    -3.201391
 C    -3.157100    -0.412138     2.417108
 C    -1.098415    -0.860037     1.196228
 C    -4.310452    -2.893198     0.673455
 C    -4.844050    -2.004377    -1.544662
 H    -5.176544    -1.143112    -3.512538
 C    -4.540470    -0.075580     2.476654
 C    -2.429454    -0.504778     3.652742
 C    -0.390060    -0.991765     2.419008
 C    -5.181458    -3.942546     0.463573
 H    -3.752428    -2.842274     1.607996
 C    -5.743517    -3.092090    -1.725462
 C    -5.168381     0.153723     3.683512
 H    -5.103938     0.010237     1.546373
 C    -3.110610    -0.273184     4.880925
 C    -1.046150    -0.833926     3.617745
 H     0.676124    -1.223581     2.377107
 C     0.067538    -2.061384    -0.440998
 H    -5.303245    -4.705862     1.236403
 C    -5.915410    -4.042811    -0.743289
 H    -6.291354    -3.163164    -2.669112
 C    -4.450574     0.049250     4.900657
 H    -6.228195     0.420425     3.701437
 H    -2.545865    -0.351211     5.814179
 H    -0.504214    -0.943761     4.561092
 H    -0.042272    -2.925632     0.232919
 C     0.659699    -2.330585    -1.718992
 H    -6.606144    -4.875949    -0.895095
 H    -4.960365     0.228487     5.850569
 C     1.142111    -3.633408    -1.998653
 C     0.668956    -1.328300    -2.745033
 H     1.141365    -4.374987    -1.194976
 C     1.612915    -3.969127    -3.254798
 C     1.131795    -1.707770    -4.033120
 H     1.992481    -4.972341    -3.457206
 C     1.594655    -2.992141    -4.273037
 H     1.121491    -0.947224    -4.816444
 H     1.956966    -3.250712    -5.272418
 H    -3.649971     2.496072    -1.158761
 C    -1.838213     3.598148    -1.496159
 C    -2.536116     4.834962    -1.467203
 C    -0.473894     3.554237    -1.949441
 C    -1.928003     6.011849    -1.857067
 H    -3.577255     4.839273    -1.129374
 C     0.111869     4.778828    -2.382511
 C    -0.592756     5.967026    -2.323856
 H    -2.469701     6.959212    -1.822499
 H     1.140359     4.742433    -2.746692
 H    -0.108140     6.892739    -2.648745
 O     1.814473     0.911107    -0.357672
 C     3.040449     0.414607    -0.821892
 H     2.811129    -0.229586    -1.691796
 O     0.045245     1.868256     0.651650
 C     1.284578     2.120631     0.843509
 C     1.906936     1.693246     2.168866
 O     1.713979     3.325554     0.386302
 O     3.332190     1.928826     2.189316
 C     1.221611     2.369110     3.352776
 H     1.813979     0.608189     2.239375
 C     2.848933     3.966638     0.946660
 C     3.819546     3.087908     1.720289
 H     0.164770     2.071427     3.378640
 H     1.709126     2.051030     4.286179
 H     1.266242     3.467590     3.292858
 H     2.514998     4.775750     1.621686
 O     4.964267     3.406093     1.898089
 C     3.633640    -0.559551     0.202398
 O     3.047286    -1.038668     1.142057
 O     4.913704    -0.867582    -0.093297
 C     5.545405    -1.809117     0.752979
 H     5.374657    -1.572420     1.813942
 C     5.065732    -3.228931     0.480934
 O     4.295841    -3.557664    -0.381510
 O     5.648808    -4.071413     1.347693
 C     5.312383    -5.454254     1.215715
 H     5.888691    -5.984170     1.983736
 H     4.234298    -5.608080     1.374107
 H     5.575892    -5.826825     0.214375
 C     4.018130     1.486045    -1.315421
 H     4.840519     1.017428    -1.873362
 H     3.477080     2.169868    -1.984441
 H     4.470090     2.062145    -0.496512
 H     3.411692     4.437885     0.129148
 H     6.623322    -1.746984     0.545330

96
S-AB-si-FM1-TS2-SI E=-2917.698900
Al     1.692233     0.383146     0.125483
 N     0.359728     1.400355    -1.199049
 O     2.799635    -0.287837     1.444023
 O     2.597756     1.986518     0.201869
 N     0.292652     0.657092     1.590586
 C     0.237755    -0.144852     2.629609
 C    -0.498513     1.841265     1.690994
 C    -1.521099     2.149076     0.800920
 C    -0.165048     2.734868     2.750582
 C    -1.904156     1.239672    -0.319780
 C    -2.192188     3.423747     0.924676
 C    -0.833102     3.921461     2.916186
 H     0.655085     2.460044     3.416392
 C    -3.234895     0.706898    -0.426264
 C    -1.006826     1.027529    -1.363720
 C    -3.171714     3.875252    -0.009291
 C    -1.852920     4.306623     2.006044
 H    -0.567512     4.594795     3.735332
 C    -4.160167     0.751437     0.655926
 C    -3.662919     0.103340    -1.655951
 C    -1.458364     0.486173    -2.598337
 C    -3.790908     5.100494     0.132120
 H    -3.430094     3.245366    -0.859629
 C    -2.518895     5.557633     2.131781
 C    -5.431059     0.229787     0.530757
 H    -3.846224     1.196780     1.601055
 C    -4.983990    -0.416344    -1.757355
 C    -2.756302     0.055319    -2.747545
 H    -0.751560     0.417452    -3.428016
 C     0.804880     2.344551    -1.984413
 H    -4.532033     5.418565    -0.605640
 C    -3.472939     5.950343     1.218691
 H    -2.248477     6.209159     2.967238
 C    -5.852945    -0.356901    -0.688891
 H    -6.119913     0.269886     1.378578
 H    -5.297863    -0.865513    -2.703874
 H    -3.094322    -0.355152    -3.702516
 H     0.124311     2.724013    -2.763985
 C     2.066533     3.011274    -1.890048
 H    -3.974736     6.915494     1.323201
 H    -6.865652    -0.758256    -0.778641
 C     2.424318     3.964144    -2.879203
 C     2.891875     2.840202    -0.728555
 H     1.770340     4.088482    -3.748066
 C     3.570011     4.726990    -2.757158
 C     4.046069     3.663442    -0.612264
 H     3.843997     5.449915    -3.528086
 C     4.376152     4.568745    -1.606483
 H     4.665625     3.538163     0.277798
 H     5.279905     5.175358    -1.497403
 H    -0.604673    -0.007500     3.325059
 C     1.214516    -1.106778     3.021678
 C     0.955535    -1.959119     4.129122
 C     2.534506    -1.047577     2.455241
 C     1.953644    -2.740662     4.674610
 H    -0.054437    -1.977873     4.550354
 C     3.557480    -1.822138     3.074610
 C     3.262692    -2.652495     4.140124
 H     1.747075    -3.400945     5.519496
 H     4.562492    -1.758857     2.655614
 H     4.061971    -3.254525     4.582553
 O     1.314331    -2.571635    -2.165810
 C    -0.063509    -2.463770    -2.495398
 H    -0.460679    -1.504460    -2.147673
 O     0.993514    -1.473906    -0.216129
 C     1.784529    -2.042603    -1.018192
 C     3.060745    -2.864646    -0.717517
 O     2.676822    -0.317665    -1.377125
 O     4.106294    -2.239806     0.010923
 C     2.686953    -4.126542     0.055705
 H     3.440226    -3.144500    -1.713854
 C     4.064120    -0.327906    -1.522021
 C     4.770006    -1.147659    -0.445067
 H     1.904036    -4.685545    -0.471147
 H     3.584139    -4.751672     0.170471
 H     2.316305    -3.857423     1.055043
 H     4.497128     0.685295    -1.479975
 O     5.848529    -0.876070     0.007596
 C    -0.864888    -3.537123    -1.762065
 O    -0.424219    -4.434949    -1.096773
 O    -2.183554    -3.343137    -1.989577
 C    -3.085238    -4.155713    -1.261389
 H    -2.730379    -5.195716    -1.199758
 C    -3.282857    -3.615444     0.150726
 O    -2.718231    -2.663041     0.616527
 O    -4.186838    -4.366089     0.796312
 C    -4.480839    -3.985826     2.143737
 H    -5.239638    -4.692078     2.501791
 H    -3.577477    -4.046473     2.769043
 H    -4.865868    -2.955860     2.179800
 C    -0.185331    -2.586981    -4.010352
 H     0.216515    -3.552454    -4.353503
 H    -1.237839    -2.511267    -4.315048
 H     0.389259    -1.783226    -4.493616
 H     4.343556    -0.752943    -2.508517
 H    -4.044845    -4.133738    -1.796070

96
S-AB-si-FM2-TS1-SI E=-2917.698787
Al     0.442828    -1.512790     0.214464
 N     1.282915    -0.336871    -1.226851
 O    -0.396693    -2.323667     1.644082
 O     1.761046    -2.764750    -0.084884
 N     1.694662    -0.522351     1.590199
 C     1.575093    -0.657243     2.887681
 C     2.975096    -0.030394     1.165489
 C     3.126718     1.057513     0.305991
 C     4.120473    -0.730569     1.646691
 C     1.949164     1.773392    -0.271064
 C     4.455738     1.439988    -0.107472
 C     5.391148    -0.345861     1.300050
 H     3.964985    -1.607496     2.277373
 C     1.695015     3.166201    -0.026461
 C     1.112456     1.075058    -1.136311
 C     4.694804     2.480105    -1.055128
 C     5.598353     0.744551     0.415638
 H     6.255478    -0.896734     1.679918
 C     2.439662     3.928194     0.920074
 C     0.638602     3.822510    -0.745799
 C     0.066354     1.723529    -1.839961
 C     5.975470     2.827504    -1.433113
 H     3.848466     3.006937    -1.494474
 C     6.906794     1.133396     0.013933
 C     2.166641     5.263572     1.133815
 H     3.233327     3.438912     1.486985
 C     0.392027     5.204622    -0.509418
 C    -0.146073     3.070931    -1.663974
 H    -0.579467     1.126074    -2.482747
 C     1.908658    -0.853013    -2.243493
 H     6.124419     3.626482    -2.163899
 C     7.097466     2.157353    -0.887797
 H     7.761459     0.593433     0.430516
 C     1.137876     5.913485     0.407709
 H     2.747321     5.824950     1.870218
 H    -0.410528     5.694050    -1.068134
 H    -0.953325     3.570253    -2.205670
 H     2.194844    -0.182763    -3.069613
 C     2.323341    -2.222165    -2.358163
 H     8.106862     2.445911    -1.191262
 H     0.935027     6.973201     0.581532
 C     2.909655    -2.656248    -3.573702
 C     2.269766    -3.114821    -1.230843
 H     2.949040    -1.954917    -4.413055
 C     3.425827    -3.931877    -3.711004
 C     2.835895    -4.407885    -1.393067
 H     3.866338    -4.257243    -4.655536
 C     3.385763    -4.803702    -2.601280
 H     2.804437    -5.080992    -0.533918
 H     3.798169    -5.812692    -2.695423
 H     2.348177    -0.188265     3.515373
 C     0.572409    -1.377768     3.610235
 C     0.568854    -1.308736     5.029025
 C    -0.358257    -2.234943     2.935046
 C    -0.325504    -2.045018     5.781569
 H     1.295478    -0.655412     5.521794
 C    -1.250891    -3.000392     3.736215
 C    -1.236085    -2.897407     5.116377
 H    -0.324368    -1.980185     6.871283
 H    -1.947665    -3.667176     3.224303
 H    -1.941531    -3.492305     5.703660
 O    -1.264338    -0.362695    -0.028312
 C    -2.088993     0.403880     0.816217
 H    -2.796344    -0.245824     1.372090
 O    -0.672543    -2.327198    -1.058404
 C    -1.780006    -1.687817    -1.127892
 C    -2.989588    -2.329579    -0.446240
 O    -2.028506    -1.123832    -2.332045
 O    -4.194572    -1.555852    -0.608129
 C    -3.354085    -0.984888    -2.827428
 C    -4.483670    -1.039658    -1.813699
 O    -5.586145    -0.643809    -2.084299
 C    -3.200169    -3.762093    -0.932467
 H    -2.315459    -4.365487    -0.690031
 H    -4.082512    -4.187601    -0.432442
 H    -3.359421    -3.809907    -2.021213
 H    -2.790627    -2.341694     0.631026
 H    -3.536118    -1.772492    -3.581232
 C    -3.010524     1.334047     0.023605
 O    -3.160742     1.344778    -1.173138
 O    -3.705592     2.142893     0.852749
 C    -4.821561     2.814477     0.288843
 H    -4.595496     3.209467    -0.710644
 C    -6.009294     1.856736     0.213547
 O    -6.085944     0.827406     0.829285
 O    -6.943339     2.332641    -0.615125
 C    -8.072549     1.476378    -0.839874
 H    -8.608041     1.284463     0.102031
 H    -8.720685     2.010104    -1.545627
 H    -7.730636     0.522152    -1.265353
 C    -1.281963     1.198711     1.847666
 H    -0.561343     1.865549     1.354207
 H    -1.961952     1.803240     2.461621
 H    -0.741948     0.517097     2.511895
 H    -5.064629     3.647037     0.965263
 H    -3.428051    -0.010946    -3.325136

96
S-AB-re-FM1-TS1-SI E=-2917.695361
Al    -0.108482     1.355330    -0.708626
 N    -0.599993    -0.676561    -0.742405
 O     0.153860     3.191361    -0.688831
 O    -0.605043     1.400979    -2.477106
 N    -1.934730     1.655266     0.218845
 C    -2.142885     2.713717     0.959386
 C    -3.077781     0.820570     0.001999
 C    -3.133440    -0.504340     0.431283
 C    -4.170108     1.402676    -0.702770
 C    -1.999829    -1.134564     1.176146
 C    -4.293912    -1.293025     0.094058
 C    -5.301069     0.676668    -0.984447
 H    -4.079138     2.439885    -1.031404
 C    -2.149072    -1.620980     2.520983
 C    -0.779848    -1.307197     0.531652
 C    -4.392491    -2.681709     0.406576
 C    -5.393177    -0.688610    -0.606192
 H    -6.132476     1.138052    -1.523690
 C    -3.323917    -1.393983     3.294597
 C    -1.070139    -2.350497     3.126351
 C     0.278760    -2.040225     1.123505
 C    -5.511469    -3.415559     0.070414
 H    -3.563693    -3.171475     0.917166
 C    -6.537958    -1.470383    -0.928388
 C    -3.430925    -1.867467     4.586305
 H    -4.146951    -0.827040     2.856831
 C    -1.217979    -2.834128     4.456600
 C     0.122861    -2.566393     2.383720
 H     1.216522    -2.165385     0.583045
 C    -0.879874    -1.374307    -1.803141
 H    -5.555341    -4.478715     0.320325
 C    -6.602406    -2.805816    -0.595950
 H    -7.366073    -0.988738    -1.455574
 C    -2.371299    -2.600811     5.174557
 H    -4.339223    -1.671962     5.162125
 H    -0.389296    -3.389658     4.904268
 H     0.937711    -3.136120     2.837817
 H    -1.124356    -2.440209    -1.669785
 C    -0.953005    -0.873662    -3.147121
 H    -7.485793    -3.396539    -0.850917
 H    -2.468563    -2.972597     6.197668
 C    -1.217619    -1.776718    -4.206753
 C    -0.849876     0.532499    -3.412143
 H    -1.303529    -2.842921    -3.975273
 C    -1.370522    -1.332464    -5.507933
 C    -1.031382     0.963008    -4.754400
 H    -1.570269    -2.036357    -6.318219
 C    -1.277089     0.051853    -5.769197
 H    -0.964632     2.034644    -4.952786
 H    -1.404584     0.415007    -6.793214
 H    -3.095255     2.764566     1.509925
 C    -1.296053     3.859265     1.092283
 C    -1.643029     4.861197     2.035650
 C    -0.203420     4.076899     0.185482
 C    -0.942509     6.049955     2.113417
 H    -2.486023     4.675321     2.708315
 C     0.473359     5.327225     0.262887
 C     0.118519     6.274996     1.207989
 H    -1.210419     6.808922     2.850911
 H     1.286998     5.505651    -0.443307
 H     0.670149     7.218699     1.251526
 O     1.820067     1.042451    -1.060302
 C     2.388562     0.293429    -2.119245
 H     1.618971    -0.384939    -2.514709
 O     0.783049     1.119663     0.952490
 C     2.040867     1.069506     0.688297
 C     2.866301     2.346400     0.989348
 O     2.661149    -0.091314     1.018443
 O     3.422765     2.202603     2.321797
 C     3.937624     2.781453     0.001836
 H     2.134186     3.150786     1.102581
 C     3.938796    -0.062708     1.653966
 C     4.091874     1.080561     2.639708
 H     3.453562     3.143931    -0.913997
 H     4.507272     3.608981     0.451039
 H     4.629001     1.974046    -0.274017
 H     4.745349    -0.009170     0.904629
 O     4.762908     1.005565     3.632881
 C     3.551834    -0.613403    -1.701936
 O     4.629130    -0.254837    -1.292502
 O     3.270752    -1.907342    -1.983596
 C     4.311824    -2.851319    -1.813000
 H     5.291179    -2.414366    -2.060163
 C     4.370168    -3.397416    -0.392694
 O     3.629775    -3.100195     0.509232
 O     5.373339    -4.277349    -0.295970
 C     5.567982    -4.896451     0.980473
 H     4.655475    -5.419865     1.301882
 H     6.392384    -5.607503     0.850815
 H     5.830202    -4.144044     1.739166
 C     2.867341     1.215359    -3.244823
 H     2.031187     1.855551    -3.558350
 H     3.697938     1.848102    -2.902010
 H     3.207688     0.628381    -4.113498
 H     4.107996    -3.682713    -2.503576
 H     4.035603    -1.011751     2.193205

96
S-AB-re-TSalfa-SI E=-2917.702057
 Al     0.214243    -0.668654     0.042699
 N     1.638198    -0.360806    -1.293611
 O    -0.880182     0.798677     0.017327
 O     1.099186    -2.151882     0.705528
 N     1.330553     0.441698     1.403733
 C     0.837494     1.341338     2.208068
 C     2.739560     0.201686     1.461586
 C     3.555092     0.717881     0.453086
 C     3.275867    -0.578297     2.518127
 C     2.962783     1.554753    -0.644413
 C     4.959786     0.403751     0.471749
 C     4.622623    -0.848238     2.568598
 H     2.593795    -0.970098     3.274635
 C     3.280185     2.950525    -0.785662
 C     2.050445     0.986773    -1.533402
 C     5.852924     0.820384    -0.558952
 C     5.496539    -0.379051     1.550768
 H     5.033431    -1.447465     3.385318
 C     4.140595     3.636609     0.120368
 C     2.694780     3.702176    -1.862037
 C     1.461246     1.734129    -2.582547
 C     7.194145     0.498993    -0.516458
 H     5.465115     1.400894    -1.396831
 C     6.886326    -0.685225     1.568177
 C     4.419995     4.978359    -0.037615
 H     4.579972     3.087226     0.953619
 C     3.012249     5.082775    -2.001017
 C     1.792825     3.057922    -2.752315
 H     0.741463     1.240456    -3.237899
 C     2.352184    -1.345725    -1.765763
 H     7.855427     0.828456    -1.321918
 C     7.721658    -0.255703     0.559859
 H     7.279174    -1.278160     2.398629
 C     3.857626     5.710517    -1.112035
 H     5.079694     5.481767     0.673659
 H     2.562811     5.640881    -2.826861
 H     1.347655     3.636896    -3.565500
 H     3.103057    -1.109469    -2.535944
 C     2.317788    -2.700339    -1.297843
 H     8.786374    -0.500563     0.583752
 H     4.089857     6.771996    -1.228185
 C     3.027781    -3.692834    -2.022799
 C     1.744295    -3.023967    -0.016305
 H     3.471756    -3.418305    -2.984473
 C     3.164560    -4.979725    -1.538297
 C     1.942263    -4.342836     0.473880
 H     3.700546    -5.738049    -2.112146
 C     2.618612    -5.292320    -0.273900
 H     1.530389    -4.582461     1.456283
 H     2.735577    -6.303189     0.127167
 H     1.499501     1.772444     2.976245
 C    -0.482620     1.883193     2.117460
 C    -0.942005     2.791936     3.105002
 C    -1.271462     1.631706     0.947323
 C    -2.155401     3.439130     2.965887
 H    -0.313664     2.974529     3.982210
 C    -2.489861     2.341619     0.810991
 C    -2.922446     3.207206     1.803158
 H    -2.510463     4.128086     3.735071
 H    -3.101435     2.186929    -0.077735
 H    -3.882986     3.708933     1.664637
 O    -3.192961    -2.012086    -0.923075
 O    -0.905114    -1.670215    -1.002238
 C    -3.453845    -0.744139    -1.501822
 C    -1.928016    -2.242927    -0.351827
 C    -1.788582    -3.772111    -0.213838
 C    -2.883698    -2.158823     1.877186
 C    -3.233674    -3.636924     1.758657
 O    -3.958755    -4.166284     2.559819
 O    -2.759168    -4.323680     0.706734
 O    -1.873322    -1.701216     0.991866
 C    -1.926301    -4.529034    -1.518462
 H    -1.171863    -4.172614    -2.234277
 H    -1.775335    -5.605083    -1.346424
 H    -2.927638    -4.371220    -1.942339
 H    -0.793729    -3.938742     0.222703
 H    -3.822720    -1.603276     1.714235
 C    -4.791866    -0.263865    -0.938384
 O    -5.239640    -0.535946     0.145263
 O    -5.441590     0.550087    -1.809993
 C    -6.699924     1.038410    -1.392360
 C    -6.579124     2.234331    -0.458874
 O    -5.560096     2.812514    -0.181822
 O    -7.793336     2.573510    -0.007001
 C    -7.862887     3.696922     0.874628
 H    -7.435627     4.593192     0.400508
 H    -8.927151     3.849499     1.090644
 H    -7.313035     3.492147     1.805566
 H    -7.234932     1.355137    -2.300191
 H    -2.696597    -0.014368    -1.165792
 H    -2.538851    -1.976401     2.904760
 H    -7.287542     0.257566    -0.887070
 C    -3.413883    -0.841517    -3.025357
 H    -2.414246    -1.185349    -3.324087
 H    -4.159679    -1.564369    -3.390964
 H    -3.614484     0.134042    -3.489827

96
S-AB-re-FF-TS2-SI E=-2917.704503
Al     0.184578    -0.825185     0.017774
 N     1.532602    -0.211264    -1.370660
 O    -0.931444     0.651486    -0.241887
 O     1.347815    -2.261926     0.354027
 N     1.176598     0.325444     1.381323
 C     0.589319     1.236863     2.106445
 C     2.602301     0.236349     1.437638
 C     3.347420     0.912142     0.470155
 C     3.225094    -0.565062     2.427162
 C     2.654913     1.770489    -0.550554
 C     4.776113     0.738166     0.455353
 C     4.592892    -0.698840     2.451387
 H     2.595759    -1.075758     3.157985
 C     2.835460     3.198025    -0.576352
 C     1.786590     1.191876    -1.476406
 C     5.609076     1.318031    -0.545871
 C     5.401823    -0.067868     1.467602
 H     5.072954    -1.311631     3.218796
 C     3.638527     3.887280     0.378799
 C     2.168989     3.976418    -1.584041
 C     1.117870     1.965333    -2.457029
 C     6.975885     1.128871    -0.537064
 H     5.152419     1.917519    -1.334222
 C     6.815206    -0.234448     1.452690
 C     3.790216     5.257817     0.329351
 H     4.136182     3.317066     1.164009
 C     2.354630     5.387279    -1.611613
 C     1.320585     3.323546    -2.519549
 H     0.437327     1.461546    -3.145377
 C     2.290659    -1.026770    -2.044708
 H     7.590192     1.581769    -1.319484
 C     7.590065     0.351196     0.475120
 H     7.276209    -0.846924     2.232410
 C     3.149277     6.018363    -0.679126
 H     4.408682     5.761590     1.076576
 H     1.844395     5.965234    -2.387027
 H     0.811608     3.921807    -3.279694
 H     2.937819    -0.602969    -2.829440
 C     2.441721    -2.427820    -1.776733
 H     8.673998     0.212266     0.473500
 H     3.280205     7.102874    -0.709827
 C     3.180494    -3.233977    -2.677813
 C     2.028954    -2.961072    -0.507075
 H     3.498627    -2.796982    -3.629381
 C     3.503325    -4.544044    -2.372840
 C     2.421479    -4.293068    -0.201592
 H     4.061054    -5.160837    -3.080157
 C     3.123044    -5.062315    -1.116438
 H     2.145171    -4.692757     0.776603
 H     3.392567    -6.089635    -0.854519
 H     1.184961     1.745911     2.881344
 C    -0.746136     1.707995     1.909925
 C    -1.312715     2.600377     2.857284
 C    -1.419513     1.452955     0.663960
 C    -2.520813     3.225517     2.618321
 H    -0.768133     2.788243     3.787841
 C    -2.634224     2.150580     0.430051
 C    -3.172738     2.994808     1.386783
 H    -2.957010     3.898873     3.358967
 H    -3.158711     1.997321    -0.514086
 H    -4.124155     3.484111     1.165789
 O    -3.013996    -2.331962    -0.514919
 O    -0.880654    -1.907170    -1.172785
 C    -3.506174    -1.193194    -1.231332
 H    -2.775198    -0.372317    -1.148427
 C    -1.694509    -2.509953    -0.379776
 C    -1.407591    -3.935664     0.096503
 C    -1.088464    -2.324921     2.345631
 C    -2.000382    -3.548830     2.411519
 O    -2.522682    -3.913701     3.429193
 O    -2.170039    -4.252228     1.269383
 O    -1.169945    -1.631642     1.129771
 C    -1.761143    -4.967507    -0.961890
 H    -1.189318    -4.777181    -1.881777
 H    -1.515219    -5.973769    -0.592745
 H    -2.836402    -4.925701    -1.186259
 H    -0.335919    -3.981517     0.327397
 H    -1.382731    -1.676400     3.186375
 C    -4.770409    -0.755923    -0.493504
 O    -5.024848    -0.981946     0.655750
 O    -5.583984    -0.049062    -1.324268
 C    -6.803993     0.429105    -0.793517
 H    -7.029087    -0.066284     0.164379
 C    -6.756698     1.930182    -0.560377
 O    -5.772581     2.622337    -0.600087
 O    -7.990112     2.378109    -0.284562
 C    -8.118528     3.772209     0.005595
 H    -7.720312     4.381122    -0.819471
 H    -9.191212     3.958973     0.136414
 H    -7.574777     4.028666     0.927591
 C    -3.722849    -1.549264    -2.698794
 H    -2.761979    -1.847192    -3.140165
 H    -4.438438    -2.379715    -2.801354
 H    -4.112905    -0.681603    -3.247513
 H    -0.055737    -2.683396     2.532025
 H    -7.607340     0.200073    -1.509415

96
R-BB-re-FM1-TS1-SI E=-2917.702598
Al    -0.189378     0.543287    -1.288941
 N    -0.607008    -0.983859     0.054427
 O     0.043842     1.934530    -2.501383
 O    -0.429718    -0.690992    -2.622945
 N    -2.162901     1.131261    -1.076992
 C    -2.538193     2.358212    -1.322168
 C    -3.215916     0.200019    -0.807221
 C    -3.332919    -0.468769     0.409514
 C    -4.142168    -0.040095    -1.862015
 C    -2.369132    -0.236890     1.529711
 C    -4.377263    -1.453358     0.560204
 C    -5.169114    -0.938972    -1.712906
 H    -4.002617     0.494511    -2.803622
 C    -2.785956     0.295180     2.798138
 C    -1.040794    -0.612237     1.363474
 C    -4.512096    -2.253469     1.733841
 C    -5.312060    -1.676018    -0.507848
 H    -5.873384    -1.112249    -2.530732
 C    -4.097512     0.804434     3.023604
 C    -1.846914     0.337431     3.884471
 C    -0.120890    -0.588180     2.440990
 C    -5.516346    -3.192258     1.851465
 H    -3.802472    -2.124142     2.550599
 C    -6.343242    -2.644169    -0.350822
 C    -4.463216     1.318051     4.250967
 H    -4.818144     0.794565     2.204334
 C    -2.260799     0.863028     5.140658
 C    -0.524188    -0.141566     3.676628
 H     0.904747    -0.904368     2.252224
 C    -0.448551    -2.245131    -0.206785
 H    -5.590103    -3.793167     2.761496
 C    -6.450166    -3.386827     0.804641
 H    -7.047369    -2.793324    -1.174027
 C    -3.539531     1.343485     5.324811
 H    -5.472867     1.711069     4.395579
 H    -1.536993     0.886824     5.960080
 H     0.181980    -0.121900     4.511044
 H    -0.556256    -2.964633     0.619947
 C    -0.223462    -2.806006    -1.510407
 H    -7.244803    -4.129306     0.912582
 H    -3.841460     1.749531     6.293522
 C    -0.053405    -4.205800    -1.637630
 C    -0.299497    -1.984564    -2.682987
 H    -0.006803    -4.810101    -0.726451
 C     0.043118    -4.809979    -2.879656
 C    -0.229586    -2.633689    -3.945130
 H     0.177711    -5.890055    -2.966013
 C    -0.054944    -4.006438    -4.034954
 H    -0.306236    -2.008723    -4.837201
 H     0.006093    -4.473707    -5.022269
 H    -3.586316     2.620488    -1.108240
 C    -1.749404     3.402925    -1.903739
 C    -2.292212     4.711185    -1.976201
 C    -0.496115     3.111374    -2.542071
 C    -1.633578     5.729699    -2.640187
 H    -3.254531     4.904049    -1.491909
 C     0.138747     4.170042    -3.251538
 C    -0.411045     5.441130    -3.285377
 H    -2.055616     6.735750    -2.678555
 H     1.077480     3.943902    -3.762000
 H     0.111280     6.235136    -3.827139
 O     1.748801     0.373452    -1.057639
 C     2.911613    -0.161713    -1.595442
 O     0.327754     1.671366     0.193313
 C     1.597856     1.687053     0.236175
 C     2.405456     2.817899    -0.408533
 O     2.163488     1.213895     1.360427
 O     2.958734     3.680034     0.593213
 H     1.747116     3.432729    -1.028149
 C     3.522071     1.585640     1.673526
 C     3.653233     3.110348     1.600681
 H     4.208177     1.134749     0.933986
 C     3.851371     1.036003     3.045262
 O     4.299104     3.772250     2.364388
 H     3.785529    -0.059916     3.027064
 H     4.873658     1.328174     3.318351
 H     3.157521     1.438647     3.797452
 C     3.386129    -1.370173    -0.782013
 O     2.813174    -1.894740     0.136461
 O     4.607638    -1.774369    -1.220677
 C     5.271654    -2.741639    -0.436677
 C     5.893175    -2.098592     0.797074
 O     5.775281    -0.940400     1.109654
 O     6.590748    -3.005785     1.487732
 C     7.229562    -2.552870     2.686303
 H     6.481752    -2.210706     3.417240
 H     7.780489    -3.414435     3.081722
 H     7.917911    -1.722658     2.470104
 C     2.820458    -0.466681    -3.097425
 H     2.133969    -1.297860    -3.301902
 H     2.442878     0.425222    -3.616661
 H     3.813782    -0.726364    -3.490424
 H     4.588399    -3.541216    -0.110418
 H     3.737995     0.570803    -1.477719
 H     3.218405     2.423649    -1.036318
 H     6.064272    -3.181767    -1.058194

96
R-BB-re-FM1-TS2-SI E=-2917.698844
Al     0.265117     1.452568     0.406938
 N    -1.293786     1.133314    -0.965073
 O     1.603039     1.573792     1.685769
 O    -0.807149     2.733695     1.176898
 N    -0.502552    -0.136033     1.493208
 C     0.213841    -0.831029     2.339283
 C    -1.911783    -0.384324     1.551978
 C    -2.639205    -0.866063     0.469161
 C    -2.561081    -0.080978     2.783530
 C    -1.981067    -1.185532    -0.831793
 C    -4.070744    -0.999812     0.593415
 C    -3.915077    -0.251050     2.932212
 H    -1.957449     0.313433     3.603001
 C    -1.976498    -2.519804    -1.365838
 C    -1.436269    -0.149478    -1.583300
 C    -4.903075    -1.392025    -0.496874
 C    -4.709183    -0.703661     1.845437
 H    -4.398776    -0.015256     3.883700
 C    -2.417902    -3.645851    -0.612348
 C    -1.502664    -2.744041    -2.701886
 C    -1.015097    -0.373442    -2.919815
 C    -6.270445    -1.506626    -0.351094
 H    -4.450494    -1.596586    -1.466926
 C    -6.120176    -0.842564     1.966342
 C    -2.398329    -4.916636    -1.150519
 H    -2.770562    -3.493916     0.408703
 C    -1.500558    -4.065702    -3.229663
 C    -1.057925    -1.633259    -3.468113
 H    -0.657815     0.469505    -3.510389
 C    -2.142744     2.069111    -1.282208
 H    -6.881940    -1.803609    -1.206981
 C    -6.889338    -1.239121     0.894170
 H    -6.585163    -0.617531     2.930075
 C    -1.939608    -5.132068    -2.474412
 H    -2.742079    -5.764247    -0.551749
 H    -1.139872    -4.220433    -4.250265
 H    -0.731749    -1.794843    -4.498736
 H    -2.850791     1.868887    -2.102924
 C    -2.298967     3.324443    -0.607857
 H    -7.972678    -1.338296     0.998015
 H    -1.935076    -6.141983    -2.892287
 C    -3.220081     4.271331    -1.125607
 C    -1.657142     3.566302     0.655056
 H    -3.705995     4.057496    -2.082699
 C    -3.511737     5.438286    -0.444531
 C    -2.005511     4.757056     1.349233
 H    -4.214757     6.164626    -0.856877
 C    -2.897082     5.667081     0.806592
 H    -1.530898     4.931583     2.316905
 H    -3.130163     6.581472     1.360017
 H    -0.266749    -1.700330     2.812155
 C     1.528838    -0.527513     2.814634
 C     2.165293    -1.425475     3.708324
 C     2.116564     0.751446     2.544995
 C     3.342820    -1.085863     4.348382
 H     1.699913    -2.399117     3.885463
 C     3.301485     1.095050     3.255147
 C     3.897223     0.194008     4.122488
 H     3.828757    -1.785020     5.031851
 H     3.728980     2.084274     3.078126
 H     4.815558     0.481291     4.643115
 O     3.422689     0.993956    -1.173821
 C     3.963286     0.059438    -0.238815
 O     1.329464     0.220978    -0.801271
 C     2.107469     0.984763    -1.433605
 C     1.875658     1.568479    -2.814900
 O     1.236858     2.605049    -0.725440
 O     2.598543     2.773747    -3.039714
 H     0.803798     1.727557    -2.963895
 C     2.080124     3.708405    -0.768970
 C     2.710884     3.817347    -2.171810
 H     2.942414     3.566925    -0.083068
 C     1.387817     5.017352    -0.390589
 O     3.334371     4.783420    -2.521586
 H     1.048792     4.968060     0.653230
 H     2.087270     5.856429    -0.509217
 H     0.512166     5.192472    -1.034180
 C     3.836530    -1.350019    -0.814876
 O     3.502934    -1.629870    -1.934271
 O     4.182243    -2.253506     0.128926
 C     4.002119    -3.621095    -0.184474
 C     2.631472    -4.106833     0.273250
 O     1.792809    -3.436140     0.814983
 O     2.502584    -5.409061    -0.014186
 C     1.259856    -6.023062     0.342566
 H     1.340131    -7.072401     0.033973
 H     1.092382    -5.957172     1.428294
 H     0.421571    -5.533659    -0.174852
 C     5.411974     0.454952     0.016686
 H     5.986972     0.451448    -0.921433
 H     5.447700     1.466077     0.446579
 H     5.869692    -0.247313     0.726669
 H     4.101728    -3.798936    -1.265648
 H     3.394147     0.073932     0.695981
 H     2.257579     0.850626    -3.559974
 H     4.780421    -4.189831     0.344886

96
R-BB-re-FM2-TS2-SI E=-2917.701670
Al    -0.195435     0.626085     0.900094
 N     0.241560    -0.817873    -0.507339
 O    -0.418728     1.939089     2.181968
 O    -0.808236    -0.730219     1.983649
 N     1.780939     0.408423     1.578711
 C     2.350751     1.262614     2.392656
 C     2.458595    -0.850158     1.470765
 C     2.862315    -1.389947     0.251331
 C     2.687745    -1.562791     2.684038
 C     2.596362    -0.686036    -1.038701
 C     3.476730    -2.695023     0.232783
 C     3.313568    -2.784476     2.685182
 H     2.326309    -1.126700     3.616995
 C     3.656414    -0.236965    -1.899612
 C     1.275715    -0.522938    -1.444825
 C     3.835667    -3.357230    -0.979185
 C     3.721134    -3.388096     1.466768
 H     3.479645    -3.316645     3.625409
 C     5.026872    -0.275604    -1.511110
 C     3.334824     0.289152    -3.196635
 C     0.966883    -0.015421    -2.732306
 C     4.419958    -4.607130    -0.968569
 H     3.638329    -2.868588    -1.932961
 C     4.334372    -4.671941     1.444404
 C     6.020413     0.171554    -2.357737
 H     5.287108    -0.659282    -0.523474
 C     4.384545     0.732003    -4.049379
 C     1.970958     0.361669    -3.593009
 H    -0.079379     0.083719    -3.016949
 C    -0.362458    -1.972264    -0.565877
 H     4.679998    -5.089741    -1.914120
 C     4.682585    -5.271886     0.254023
 H     4.516128    -5.179197     2.395841
 C     5.700244     0.675394    -3.642582
 H     7.063788     0.139333    -2.033920
 H     4.125637     1.127837    -5.035184
 H     1.727964     0.747182    -4.586688
 H    -0.136267    -2.631226    -1.420022
 C    -1.258298    -2.493270     0.419897
 H     5.150385    -6.259479     0.249080
 H     6.496819     1.023415    -4.304757
 C    -1.907998    -3.731054     0.174662
 C    -1.402168    -1.848268     1.697553
 H    -1.773293    -4.206692    -0.801913
 C    -2.689801    -4.334535     1.139324
 C    -2.192967    -2.507369     2.677966
 H    -3.191585    -5.283162     0.938152
 C    -2.822667    -3.707015     2.398565
 H    -2.294926    -2.020729     3.649868
 H    -3.435292    -4.180555     3.171596
 H     3.378478     1.038157     2.718020
 C     1.779541     2.439891     2.967414
 C     2.605394     3.297688     3.741421
 C     0.369970     2.692105     2.877914
 C     2.081889     4.390129     4.405227
 H     3.675335     3.076233     3.804013
 C    -0.146396     3.805031     3.599896
 C     0.690912     4.631608     4.328852
 H     2.725844     5.049895     4.989801
 H    -1.222327     3.985361     3.554852
 H     0.265009     5.486910     4.861347
 O    -2.339956     1.814423    -1.863146
 C    -2.878724     0.592437    -2.353966
 O    -2.015268     0.882701     0.180161
 C    -1.951212     1.890427    -0.575615
 C    -2.088897     3.304567    -0.055977
 O    -0.038369     1.932057    -0.535335
 O    -1.507482     4.288714    -0.904726
 C     0.632339     2.986714    -1.162325
 C    -0.231727     4.252461    -1.346414
 O     0.205206     5.205391    -1.937962
 C     1.958956     3.364794    -0.499194
 H     2.634159     2.497769    -0.492296
 H     2.429361     4.178219    -1.068402
 H     1.805297     3.702851     0.535528
 H    -1.678242     3.344326     0.958505
 H     0.862123     2.697780    -2.207549
 C    -4.305601     0.437222    -1.820096
 O    -4.887857     1.232022    -1.134366
 O    -4.842606    -0.719575    -2.265214
 C    -6.143054    -1.030226    -1.796201
 C    -6.093595    -1.598919    -0.382924
 O    -5.092368    -1.814453     0.243311
 O    -7.340542    -1.833281     0.051979
 C    -7.459767    -2.367546     1.373855
 H    -7.019682    -1.678958     2.110413
 H    -8.533928    -2.489666     1.558210
 H    -6.944741    -3.336939     1.449781
 C    -2.850606     0.652893    -3.877870
 H    -1.817484     0.773488    -4.234050
 H    -3.270641    -0.269553    -4.300971
 H    -3.435911     1.512304    -4.237418
 H    -2.301483    -0.264981    -1.976778
 H    -6.795107    -0.144098    -1.803203
 H    -3.165584     3.533931    -0.027573
 H    -6.557315    -1.785886    -2.478870

96
R-BB-re-TSalfa-SI E=-2917.699457
Al    -0.028348    -0.814382     0.141783
 N     0.801716     0.637378    -0.902931
 O    -0.500880    -0.133260     1.776543
 O     0.469520    -2.067717    -1.112197
 N     1.819827    -1.141262     1.050850
 C     1.987265    -1.375017     2.320940
 C     2.982301    -1.123784     0.216043
 C     3.473544     0.100869    -0.239871
 C     3.588644    -2.349532    -0.160851
 C     2.823451     1.385381     0.188038
 C     4.587561     0.100923    -1.151269
 C     4.680457    -2.357502    -0.995537
 H     3.157512    -3.280577     0.211069
 C     3.504181     2.339198     1.022073
 C     1.509194     1.653475    -0.192188
 C     5.101148     1.297187    -1.733061
 C     5.202034    -1.144464    -1.520885
 H     5.146599    -3.303600    -1.282567
 C     4.821452     2.120841     1.521132
 C     2.832375     3.553930     1.396615
 C     0.838838     2.838336     0.200706
 C     6.165177     1.265873    -2.610884
 H     4.638122     2.251968    -1.481391
 C     6.303980    -1.140034    -2.421505
 C     5.444861     3.054215     2.323453
 H     5.340195     1.196731     1.263611
 C     3.508859     4.499131     2.218177
 C     1.496832     3.775722     0.961967
 H    -0.202469     2.974613    -0.097868
 C     0.875520     0.571597    -2.203577
 H     6.535760     2.197622    -3.045750
 C     6.780555     0.037454    -2.955622
 H     6.762411    -2.095889    -2.689200
 C     4.787979     4.260063     2.671616
 H     6.454215     2.860883     2.695417
 H     2.987510     5.420663     2.491002
 H     0.989209     4.696089     1.261969
 H     1.298761     1.436633    -2.737890
 C     0.532770    -0.571931    -2.997838
 H     7.625324     0.026669    -3.648690
 H     5.294399     4.993013     3.304415
 C     0.489940    -0.436461    -4.409479
 C     0.403900    -1.877043    -2.400787
 H     0.608953     0.561672    -4.841758
 C     0.299942    -1.530089    -5.232854
 C     0.248192    -2.984470    -3.275528
 H     0.253854    -1.410987    -6.316965
 C     0.184402    -2.810202    -4.648445
 H     0.167564    -3.975293    -2.824076
 H     0.045293    -3.683996    -5.291476
 H     2.991416    -1.663226     2.671389
 C     0.978083    -1.204326     3.323771
 C     1.240735    -1.583535     4.664153
 C    -0.228856    -0.503272     2.997433
 C     0.340469    -1.299337     5.674707
 H     2.176193    -2.105170     4.888486
 C    -1.116997    -0.192285     4.059678
 C    -0.839846    -0.592335     5.357600
 H     0.542525    -1.603308     6.703550
 H    -2.028254     0.358091     3.819726
 H    -1.551615    -0.352323     6.152575
 O    -3.626608    -1.011732     0.707265
 O    -1.715382    -0.611401    -0.545709
 C    -3.671593     0.382698     0.924154
 C    -2.573175    -1.528583    -0.092773
 C    -3.197664    -2.377973    -1.198710
 C    -2.512401    -3.478012     1.365670
 C    -3.571811    -4.127562     0.459718
 O    -4.138714    -5.133553     0.801976
 O    -3.895138    -3.527874    -0.695156
 O    -1.790043    -2.432011     0.725221
 C    -1.523144    -4.510497     1.885846
 H    -0.836231    -4.041893     2.606130
 H    -2.070358    -5.323066     2.381507
 H    -0.933745    -4.932805     1.057548
 H    -2.399904    -2.715399    -1.876713
 H    -3.085617    -3.053046     2.210369
 C    -3.952628     1.132996    -0.374033
 O    -4.533390     0.708918    -1.337674
 O    -3.499968     2.414297    -0.285766
 C    -3.886022     3.275498    -1.336093
 C    -5.327634     3.738799    -1.166320
 O    -6.039676     3.475320    -0.233760
 O    -5.686697     4.501995    -2.209424
 C    -7.021562     5.014152    -2.192554
 H    -7.186962     5.644390    -1.305682
 H    -7.133181     5.607385    -3.108253
 H    -7.752151     4.191581    -2.178725
 C    -4.801693     0.652395     1.917438
 H    -5.747241     0.245616     1.529538
 H    -4.576896     0.162917     2.876920
 H    -4.923622     1.733202     2.076672
 H    -3.222080     4.151749    -1.299637
 H    -2.715350     0.751821     1.322352
 H    -3.783419     2.789651    -2.318130
 H    -3.930893    -1.777016    -1.750199

96
R-BB-re-FF-TS2-SI E=-2917.703461
Al     0.453348    -0.840052    -0.245593
 N    -0.635670     0.318681     1.012306
 O     0.865555     0.597675    -1.386581
 O    -0.034672    -2.293519     0.826858
 N    -1.232053    -1.043343    -1.390715
 C    -1.272770    -0.776662    -2.665413
 C    -2.467568    -1.340443    -0.731150
 C    -3.144651    -0.300143    -0.092914
 C    -2.951087    -2.672376    -0.699200
 C    -2.607725     1.102329    -0.145722
 C    -4.338018    -0.611801     0.649963
 C    -4.116185    -2.970724    -0.033426
 H    -2.376348    -3.450362    -1.203657
 C    -3.316779     2.156642    -0.820430
 C    -1.382774     1.399826     0.451769
 C    -5.049303     0.367600     1.403569
 C    -4.833044    -1.960951     0.663843
 H    -4.492936    -3.996685    -0.015566
 C    -4.534311     1.934619    -1.528312
 C    -2.776336     3.488434    -0.808644
 C    -0.846445     2.711983     0.457679
 C    -6.188792     0.039165     2.108800
 H    -4.679344     1.393178     1.423306
 C    -6.017232    -2.263353     1.393393
 C    -5.186146     2.966682    -2.171757
 H    -4.952507     0.927789    -1.563152
 C    -3.479520     4.531005    -1.475255
 C    -1.541886     3.733055    -0.146565
 H     0.118783     2.884900     0.937612
 C    -0.761623     0.064390     2.281199
 H    -6.711909     0.809384     2.681340
 C    -6.685830    -1.287217     2.099765
 H    -6.383078    -3.293786     1.389677
 C    -4.659738     4.281377    -2.141819
 H    -6.115700     2.767708    -2.711284
 H    -3.057779     5.539719    -1.454360
 H    -1.137871     4.748962    -0.141459
 H    -1.278189     0.807018     2.909879
 C    -0.378778    -1.162923     2.918907
 H    -7.591882    -1.533731     2.658853
 H    -5.186854     5.091225    -2.652391
 C    -0.451471    -1.264627     4.329701
 C    -0.115476    -2.332608     2.127049
 H    -0.669743    -0.361185     4.907416
 C    -0.256891    -2.472440     4.975901
 C     0.031637    -3.566724     2.816203
 H    -0.301616    -2.536869     6.064802
 C    -0.022986    -3.627296     4.199957
 H     0.199396    -4.465561     2.218869
 H     0.113437    -4.591676     4.697951
 H    -2.202681    -0.998961    -3.213444
 C    -0.237242    -0.109542    -3.396652
 C    -0.325265    -0.012562    -4.808783
 C     0.749163     0.653528    -2.678839
 C     0.534654     0.796329    -5.527347
 H    -1.097937    -0.590161    -5.325579
 C     1.576025     1.523973    -3.443817
 C     1.480265     1.575419    -4.824332
 H     0.469759     0.853790    -6.615568
 H     2.294881     2.146130    -2.907333
 H     2.146917     2.240871    -5.380649
 O     4.018466    -0.855780    -0.457858
 O     2.096660    -0.591688     0.723362
 C     4.056658     0.550686    -0.700037
 C     2.928968    -1.365567     0.138506
 C     3.214747    -2.750768     0.680448
 C     2.016946    -3.064501    -1.931651
 C     3.274028    -3.839860    -1.489843
 O     3.770136    -4.659196    -2.217146
 O     3.823227    -3.608916    -0.279356
 O     1.781250    -1.899287    -1.182993
 C     0.818189    -4.021722    -1.947829
 H    -0.042560    -3.532557    -2.425722
 H     1.073395    -4.922898    -2.523757
 H     0.528332    -4.303401    -0.925331
 H     2.281233    -3.177709     1.065651
 H     2.247532    -2.787056    -2.977241
 C     4.429339     1.272117     0.591869
 O     4.784158     0.765156     1.619948
 O     4.329494     2.613679     0.403307
 C     4.585726     3.435866     1.522731
 C     3.315434     3.700678     2.320445
 O     2.214200     3.300352     2.048207
 O     3.605637     4.467987     3.380585
 C     2.516530     4.813071     4.240248
 H     2.052523     3.908251     4.660453
 H     2.942943     5.429007     5.041103
 H     1.749536     5.379318     3.690507
 C     5.073182     0.796412    -1.809882
 H     4.745354     0.290416    -2.729023
 H     5.162190     1.873502    -2.008924
 H     6.060332     0.401691    -1.525046
 H     3.057797     0.906953    -0.989283
 H     5.333425     2.982579     2.190796
 H     3.939368    -2.654592     1.502890
 H     4.975743     4.394159     1.148607

96
R-AB-si-FM2-TS1-SI E=-2917.699644
Al     0.689612    -1.749647     0.038967
 N     1.329854    -0.269701    -1.287237
 O     0.180763    -2.944489     1.363517
 O     2.205355    -2.680469    -0.393523
 N     1.515762    -0.582568     1.543704
 C     1.196380    -0.713400     2.810272
 C     2.710104     0.177643     1.311627
 C     2.738631     1.327726     0.528383
 C     3.901694    -0.318486     1.915695
 C     1.509969     1.852448    -0.137684
 C     4.005813     1.980046     0.295911
 C     5.103513     0.321680     1.745505
 H     3.841693    -1.238602     2.499847
 C     0.999054     3.168004     0.132925
 C     0.906939     1.081510    -1.129192
 C     4.145125     3.103315    -0.572865
 C     5.194135     1.479632     0.929242
 H     6.008279    -0.070666     2.216934
 C     1.476027     3.969076     1.210993
 C    -0.038653     3.705077    -0.702538
 C    -0.110568     1.621366    -1.957541
 C     5.369186     3.706538    -0.776807
 H     3.268762     3.489313    -1.092341
 C     6.439601     2.130882     0.707128
 C     0.963152     5.227920     1.445971
 H     2.254527     3.569379     1.862709
 C    -0.533768     5.014601    -0.442516
 C    -0.549755     2.910482    -1.764192
 H    -0.552565     0.979377    -2.718412
 C     2.006065    -0.586397    -2.353782
 H     5.442957     4.562566    -1.452348
 C     6.530183     3.225523    -0.124391
 H     7.329554     1.736398     1.205010
 C    -0.046901     5.762604     0.607721
 H     1.338653     5.818859     2.285230
 H    -1.316149     5.415770    -1.092981
 H    -1.331696     3.322784    -2.407014
 H     2.151995     0.190087    -3.122040
 C     2.649128    -1.844301    -2.597932
 H     7.492706     3.715719    -0.290123
 H    -0.438152     6.765021     0.798739
 C     3.290732    -2.054738    -3.844688
 C     2.760670    -2.831914    -1.560795
 H     3.201454    -1.282492    -4.615153
 C     4.018879    -3.203454    -4.094614
 C     3.539036    -3.987982    -1.835511
 H     4.501490    -3.359129    -5.061545
 C     4.139553    -4.168348    -3.070733
 H     3.630599    -4.732312    -1.042077
 H     4.719919    -5.077251    -3.255014
 H     1.688561    -0.034822     3.524192
 C     0.340529    -1.696602     3.390676
 C     0.035420    -1.621812     4.776768
 C    -0.057446    -2.847573     2.626571
 C    -0.648288    -2.637384     5.414411
 H     0.360214    -0.739243     5.336579
 C    -0.715796    -3.901613     3.325774
 C    -1.012009    -3.786325     4.671957
 H    -0.887935    -2.568545     6.477181
 H    -0.987921    -4.792874     2.757870
 H    -1.535072    -4.604852     5.175038
 O    -1.207394    -0.938023     0.035920
 C    -1.934723    -0.053343     0.878490
 C    -2.723897     1.010113     0.126343
 O    -3.159762     0.935031    -0.994518
 O    -2.978361     2.065934     0.928207
 C    -3.962978     2.965750     0.432510
 C    -5.301855     2.243930     0.275838
 O    -5.639346     1.305303     0.950064
 O    -6.037124     2.798386    -0.689297
 C    -7.261522     2.120324    -1.009637
 H    -7.912971     2.052724    -0.126034
 H    -7.740251     2.717326    -1.795146
 H    -7.036386     1.106920    -1.374277
 C    -2.898014    -0.730478     1.866799
 H    -2.361587    -1.474183     2.469213
 H    -3.319887     0.028915     2.539251
 H    -3.731836    -1.210516     1.338766
 H    -4.054016     3.759227     1.187913
 H    -1.167950     0.486687     1.457437
 H    -3.660907     3.405495    -0.527340
 O    -0.377044    -2.513473    -1.299669
 C    -1.536339    -1.938686    -1.280649
 C    -2.737551    -2.865184    -1.040086
 O    -1.771428    -1.111064    -2.354563
 O    -3.974448    -2.128370    -0.991453
 H    -2.743370    -3.483046    -1.958810
 C    -3.055898    -1.072112    -2.961927
 C    -4.235748    -1.307894    -2.031543
 H    -3.105174    -1.826172    -3.772091
 O    -5.329943    -0.850829    -2.215312
 H    -3.184495    -0.079645    -3.407588
 C    -2.670606    -3.805359     0.141066
 H    -1.738879    -4.382168     0.090220
 H    -2.690466    -3.265823     1.093046
 H    -3.531320    -4.489269     0.104606

96
R-AB-si-FM2-TS2-SI E=-2917.703368
Al    -0.124297     0.945822     0.252414
 N    -1.770895     0.756784    -1.049434
 O     1.230828     1.039079     1.539276
 O    -0.823419     2.579075     0.709450
 N    -1.219305    -0.146667     1.619400
 C    -0.654316    -0.854688     2.562339
 C    -2.637451     0.010996     1.732623
 C    -3.516033    -0.476199     0.772369
 C    -3.119331     0.723650     2.866969
 C    -3.013594    -1.226821    -0.416266
 C    -4.924487    -0.203220     0.912259
 C    -4.462624     0.952754     3.036458
 H    -2.392853     1.104144     3.587391
 C    -3.350597    -2.608044    -0.629088
 C    -2.246706    -0.555132    -1.365682
 C    -5.882425    -0.591187    -0.070548
 C    -5.399937     0.508199     2.066146
 H    -4.821784     1.500898     3.911314
 C    -4.040979    -3.386372     0.345427
 C    -2.962635    -3.248883    -1.853918
 C    -1.914833    -1.184430    -2.594683
 C    -7.224241    -0.310995     0.087322
 H    -5.545085    -1.113468    -0.965854
 C    -6.791417     0.772492     2.203525
 C    -4.330253    -4.716329     0.120011
 H    -4.334165    -2.919758     1.286873
 C    -3.282763    -4.620587    -2.058087
 C    -2.267785    -2.492129    -2.834334
 H    -1.366639    -0.625374    -3.351604
 C    -2.357994     1.787596    -1.586382
 H    -7.934876    -0.616280    -0.684927
 C    -7.689130     0.370685     1.238464
 H    -7.134659     1.311068     3.091060
 C    -3.952729    -5.342105    -1.094111
 H    -4.852847    -5.294409     0.886434
 H    -2.978006    -5.093761    -2.995248
 H    -1.991484    -2.967896    -3.778328
 H    -3.127723     1.607148    -2.354859
 C    -2.133039     3.154953    -1.218227
 H    -8.755023     0.582395     1.353734
 H    -4.189148    -6.396063    -1.259574
 C    -2.760593     4.182421    -1.967826
 C    -1.396220     3.483204    -0.028122
 H    -3.329797     3.904713    -2.860557
 C    -2.666098     5.508666    -1.589404
 C    -1.342639     4.851687     0.351858
 H    -3.144719     6.293013    -2.179093
 C    -1.951036     5.831466    -0.414705
 H    -0.791558     5.098879     1.261331
 H    -1.877303     6.877118    -0.101615
 H    -1.312072    -1.461244     3.204582
 C     0.730943    -0.854907     2.917455
 C     1.186128    -1.766361     3.906217
 C     1.596156     0.193412     2.449912
 C     2.455614    -1.671691     4.441928
 H     0.501490    -2.548302     4.248951
 C     2.875175     0.302118     3.068727
 C     3.290955    -0.612334     4.021038
 H     2.799518    -2.382929     5.195259
 H     3.523295     1.123905     2.760756
 H     4.285739    -0.506249     4.464240
 O     2.980034     0.798205    -1.577271
 C     3.700188     1.399819    -0.490025
 O     1.047809     1.892213    -1.102523
 C     1.678262     0.996527    -1.720898
 C     1.188369     0.436814    -3.048332
 O     0.728214    -0.425405    -0.683445
 O     1.521112    -0.935470    -3.274761
 C     1.084498    -1.733187    -0.939618
 C     1.397859    -1.986659    -2.414993
 O     1.586353    -3.094933    -2.837279
 H     0.293654    -2.456330    -0.665996
 C     4.568859     0.289658     0.091539
 O     4.436078    -0.886854    -0.106937
 O     5.509661     0.808727     0.916217
 C     6.441534    -0.114687     1.447344
 C     7.476408    -0.504235     0.397850
 O     7.554955    -0.034812    -0.706053
 O     8.296482    -1.439364     0.895157
 C     9.326103    -1.912981     0.021693
 H     9.986430    -1.088247    -0.285860
 H     9.889696    -2.661150     0.591930
 H     8.888901    -2.368177    -0.879401
 C     4.492340     2.597061    -1.002692
 H     5.214746     2.288609    -1.773021
 H     3.801093     3.340153    -1.425622
 H     5.044998     3.061593    -0.175081
 H     2.980666     1.707264     0.285292
 H     6.946813     0.387826     2.284702
 H     0.099711     0.559542    -3.027497
 H     5.944039    -1.022712     1.819087
 H     2.002798    -2.030296    -0.394794
 C     1.771984     1.220785    -4.219273
 H     1.353304     0.838708    -5.161706
 H     1.523969     2.288998    -4.126026
 H     2.864365     1.101670    -4.245613

96
R-AB-re-FM1-SI-TS1 E=-2917.703996
Al    -0.065907     1.068065    -0.909816
 N    -0.519209    -0.888669    -0.408491
 O     0.146431     2.858429    -1.377841
 O    -0.301321     0.588049    -2.662301
 N    -2.065784     1.503182    -0.453596
 C    -2.448444     2.715564    -0.155975
 C    -3.121360     0.544829    -0.586872
 C    -3.221141    -0.585247     0.223123
 C    -4.076676     0.786751    -1.615760
 C    -2.225126    -0.875278     1.300615
 C    -4.276313    -1.534746    -0.039896
 C    -5.115223    -0.082602    -1.840589
 H    -3.951282     1.675064    -2.237906
 C    -2.596545    -0.963260     2.685959
 C    -0.910179    -1.146225     0.940023
 C    -4.391922    -2.767587     0.669254
 C    -5.241323    -1.268375    -1.070423
 H    -5.841343     0.118926    -2.632455
 C    -3.890064    -0.598096     3.159290
 C    -1.628876    -1.421177     3.643984
 C     0.037806    -1.618849     1.881555
 C    -5.406988    -3.661245     0.396227
 H    -3.657996    -3.010725     1.436898
 C    -6.283551    -2.204992    -1.319441
 C    -4.212758    -0.687623     4.497842
 H    -4.631371    -0.233497     2.446442
 C    -1.998750    -1.512271     5.015369
 C    -0.324116    -1.770665     3.198913
 C    -0.442980    -1.893598    -1.226488
 H    -5.464805    -4.599435     0.954046
 C    -6.371655    -3.377188    -0.601006
 H    -7.010686    -1.978206    -2.104018
 C    -3.261415    -1.155164     5.437801
 H    -5.209439    -0.393238     4.836622
 H    -1.254355    -1.866957     5.733850
 H     0.401914    -2.138199     3.929194
 H    -0.588965    -2.905276    -0.817576
 C    -0.253813    -1.808235    -2.647529
 H    -7.174342    -4.090601    -0.803677
 H    -3.529648    -1.226074     6.494941
 C    -0.176851    -3.002124    -3.404182
 C    -0.248436    -0.538477    -3.311316
 H    -0.189920    -3.958325    -2.872077
 C    -0.092603    -2.975010    -4.785867
 C    -0.185475    -0.538928    -4.730709
 H    -0.029636    -3.901868    -5.359560
 C    -0.103521    -1.726305    -5.442265
 H    -0.047227    -1.691839    -6.534297
 H    -3.495919     2.854365     0.155374
 C    -1.676477     3.919518    -0.249410
 C    -2.244065     5.132700     0.218320
 C    -0.421041     3.938269    -0.945398
 C    -1.609457     6.346650     0.028513
 H    -3.208342     5.091970     0.734548
 C     0.188001     5.207492    -1.163212
 C    -0.386736     6.370612    -0.678690
 H    -2.052226     7.272677     0.400446
 H     0.114868     7.327180    -0.852726
 O     1.848633     0.819671    -0.724851
 C     3.023195     0.440168    -1.366506
 O     0.381032     1.461355     0.950287
 C     1.643876     1.486845     1.048781
 C     2.364537     2.828456     0.951020
 O     2.207769     0.580743     1.854787
 O     3.797810     2.685643     0.895272
 C     3.553056     0.713285     2.323368
 C     4.413975     1.791579     1.687637
 H     4.063296    -0.246021     2.153131
 O     5.600245     1.824359     1.864485
 C     3.347491    -1.031814    -1.092767
 O     2.581234    -1.891312    -0.738574
 O     4.664325    -1.275541    -1.318487
 C     5.108868    -2.592622    -1.074722
 C     5.222666    -2.886356     0.415838
 O     4.988521    -2.110601     1.306815
 O     5.636217    -4.145455     0.598806
 C     5.801850    -4.576079     1.953380
 H     4.845883    -4.523390     2.495474
 H     6.154392    -5.613125     1.902541
 H     6.537922    -3.945853     2.474329
 C     3.023478     0.718994    -2.878057
 H     2.294674     0.091974    -3.407867
 H     2.757635     1.772416    -3.044750
 H     4.023628     0.529211    -3.295307
 H     4.437884    -3.340147    -1.525809
 H     3.867799     1.012358    -0.943180
 H     2.083199     3.278380    -0.005101
 H     6.103651    -2.686024    -1.533796
 H     3.523452     0.897566     3.410588
 C     1.964712     3.744650     2.106607
 H     0.886022     3.948037     2.065453
 H     2.195925     3.294838     3.085453
 H     2.511190     4.694907     2.020391
 H     1.048051    -1.835715     1.534688
 H     1.126123     5.228681    -1.722268
 H    -0.193220     0.429474    -5.235038

96
R-AB-re-FM2-TS2-SI E=-2917.698860
Al     0.221380     0.621779    -0.889583
 N    -0.416011    -0.738859     0.548139
 O     0.495932     1.891154    -2.195324
 O     0.773001    -0.799340    -1.901161
 N    -1.779476     0.537636    -1.561561
 C    -2.331708     1.491179    -2.265695
 C    -2.521670    -0.688738    -1.518135
 C    -3.011684    -1.225540    -0.330304
 C    -2.716447    -1.368139    -2.754049
 C    -2.792392    -0.508870     0.960052
 C    -3.676126    -2.502681    -0.361341
 C    -3.385941    -2.566625    -2.804134
 H    -2.299292    -0.925209    -3.660366
 C    -3.882682     0.014094     1.739780
 C    -1.487065    -0.330782     1.406715
 C    -4.129454    -3.158193     0.821694
 C    -3.876712    -3.171424    -1.616677
 H    -3.527848    -3.077819    -3.759839
 C    -5.238136    -0.047216     1.304579
 C    -3.604436     0.649250     2.996825
 C    -1.219450     0.315630     2.641597
 C    -4.759170    -4.384468     0.764234
 H    -3.969860    -2.680619     1.788658
 C    -4.537625    -4.431568    -1.642163
 C    -6.258986     0.470754     2.075545
 H    -5.467426    -0.507185     0.342498
 C    -4.680858     1.164062     3.771864
 C    -2.253391     0.771930     3.424208
 H    -0.184591     0.474882     2.937407
 C     0.006123    -1.968591     0.615546
 H    -5.093110    -4.864889     1.687418
 C    -4.974767    -5.027734    -0.479357
 H    -4.685298    -4.923516    -2.607458
 C    -5.982204     1.076353     3.325641
 H    -7.290081     0.415746     1.717114
 H    -4.453545     1.642550     4.728314
 H    -2.041915     1.266509     4.375750
 H    -0.375622    -2.604386     1.430929
 C     0.907905    -2.591874    -0.308613
 H    -5.479026    -5.996706    -0.511873
 H    -6.799627     1.479941     3.928262
 C     1.397661    -3.892020    -0.018256
 C     1.227940    -1.969293    -1.565040
 H     1.124006    -4.351883     0.936618
 C     2.201294    -4.572972    -0.912017
 C     2.037525    -2.704517    -2.472161
 H     2.580320    -5.569159    -0.675190
 C     2.515846    -3.961382    -2.146314
 H     2.279474    -2.230701    -3.425186
 H     3.149473    -4.492919    -2.862323
 H    -3.386680     1.363298    -2.555691
 C    -1.690687     2.662261    -2.781031
 C    -2.473500     3.647010    -3.438489
 C    -0.257870     2.753849    -2.798745
 C    -1.884528     4.708060    -4.099283
 H    -3.563155     3.547078    -3.418604
 C     0.320611     3.827906    -3.533773
 C    -0.473907     4.780117    -4.149270
 H    -2.494705     5.466794    -4.592962
 H     1.409558     3.877278    -3.586102
 H     0.002185     5.602768    -4.690765
 O     2.079299     1.127391     2.111344
 C     2.653263    -0.164625     2.298206
 O     2.053963     0.798553    -0.127147
 C     1.952539     1.601312     0.839370
 C     2.402991     3.066734     0.814507
 O     0.101565     1.901991     0.540873
 O     1.664634     3.854796     1.765978
 C    -0.501521     3.129606     0.800741
 C     0.324060     4.018307     1.730101
 O    -0.191005     4.852223     2.426909
 H    -1.479238     3.007622     1.299582
 C     4.137684    -0.114347     1.927832
 O     4.749015     0.865332     1.593074
 O     4.687585    -1.339332     2.058780
 C     6.046981    -1.470268     1.682766
 C     6.188987    -1.609411     0.171482
 O     5.283373    -1.614779    -0.616244
 O     7.487040    -1.732794    -0.145317
 C     7.789826    -1.866495    -1.537012
 H     7.440735    -0.985402    -2.095860
 H     8.880829    -1.954657    -1.605310
 H     7.306050    -2.761340    -1.956614
 C     2.456808    -0.559638     3.758687
 H     1.386361    -0.647085     3.990928
 H     2.938149    -1.527928     3.951656
 H     2.896035     0.199226     4.423497
 H     2.191437    -0.902223     1.627279
 H     6.641170    -0.607306     2.018938
 H     3.413900     3.024224     1.246179
 H     6.428268    -2.379169     2.169350
 H    -0.682508     3.714316    -0.124192
 C     2.481401     3.727431    -0.546733
 H     3.088851     3.110838    -1.223552
 H     1.497601     3.856394    -1.009623
 H     2.955194     4.713912    -0.434734

96
R-AB-re-FF-TS1-SI E=-2917.694929 
Al     0.067696     0.861976    -0.567948
 N    -1.816406     1.139582    -1.249296
 O     0.451262    -0.487886    -1.803336
 O    -0.334142     2.167028     0.719118
 N    -0.619976    -0.625321     0.638696
 C    -0.176990    -1.855711     0.611318
 C    -1.790919    -0.354950     1.414770
 C    -3.032731    -0.411818     0.780718
 C    -1.670992     0.012843     2.778223
 C    -3.128819    -0.812447    -0.664362
 C    -4.205885    -0.042204     1.528831
 C    -2.789446     0.322533     3.514270
 H    -0.675377     0.053225     3.223021
 C    -3.781283    -2.033055    -1.058624
 C    -2.562001    -0.008860    -1.654791
 C    -5.505405     0.007329     0.944283
 C    -4.078447     0.314378     2.915277
 H    -2.696407     0.599707     4.567572
 C    -4.314080    -2.957228    -0.112825
 C    -3.888806    -2.359907    -2.454043
 C    -2.658718    -0.343626    -3.028770
 C    -6.611399     0.366103     1.687225
 H    -5.622987    -0.239568    -0.111365
 C    -5.240952     0.671380     3.654586
 C    -4.930984    -4.122207    -0.520200
 H    -4.224878    -2.736854     0.951584
 C    -4.540495    -3.565020    -2.839979
 C    -3.322910    -1.482375    -3.418501
 H    -2.184118     0.313348    -3.759715
 C    -2.405870     2.302409    -1.232671
 H    -7.595192     0.398783     1.212063
 C    -6.483401     0.695096     3.058897
 H    -5.126931     0.935993     4.709414
 C    -5.054290    -4.429271    -1.897561
 H    -5.326491    -4.815342     0.226692
 H    -4.618218    -3.797324    -3.905687
 H    -3.402893    -1.737899    -4.478355
 H    -3.387198     2.393162    -1.725859
 C    -1.926233     3.454278    -0.530307
 H    -7.367462     0.974110     3.637591
 H    -5.548873    -5.353014    -2.208001
 C    -2.569536     4.704612    -0.714140
 C    -0.934203     3.297634     0.501833
 H    -3.332798     4.790221    -1.493885
 C    -2.250130     5.797807     0.068588
 C    -0.662588     4.430098     1.319118
 H    -2.740441     6.760488    -0.089243
 C    -1.291078     5.642676     1.095072
 H     0.073763     4.312405     2.116401
 H    -1.042100     6.498419     1.729736
 H    -0.574067    -2.562598     1.357024
 C     0.709725    -2.391995    -0.371651
 C     1.229324    -3.702575    -0.209257
 C     0.906761    -1.686026    -1.609478
 C     1.929859    -4.322584    -1.224914
 H     1.072424    -4.211627     0.745412
 C     1.591323    -2.372274    -2.651289
 C     2.098604    -3.643579    -2.453977
 H     2.332823    -5.328846    -1.091719
 H     1.717259    -1.849495    -3.601637
 H     2.639670    -4.135072    -3.268030
 O     1.936396     0.943710     0.011802
 O     0.971871     2.112701    -1.667742
 C     2.599273     0.632414     1.211939
 C     2.168253     2.149817    -1.192717
 C     3.284772     1.569545    -2.069494
 C     3.792212     3.863978    -0.677831
 C     4.916102     2.852096    -0.843089
 O     6.036884     3.062807    -0.463067
 O     4.578600     1.699182    -1.437449
 O     2.491389     3.312868    -0.547602
 H     3.999316     4.451804     0.225969
 C     3.681866    -0.421121     0.958187
 O     3.888655    -0.989966    -0.079046
 O     4.369759    -0.677279     2.099565
 C     5.283606    -1.754112     2.049407
 C     4.562999    -3.087826     2.199863
 O     3.380553    -3.225884     2.376708
 O     5.446133    -4.092376     2.117195
 C     4.920840    -5.417063     2.228475
 H     5.783321    -6.092942     2.182797
 H     4.382673    -5.546109     3.179490
 H     4.228248    -5.627568     1.399668
 C     3.092386     1.830989     2.029908
 H     3.978850     2.308214     1.590485
 H     2.282929     2.568551     2.103682
 H     3.371364     1.491508     3.036730
 H     1.856724     0.103251     1.838748
 H     5.850371    -1.759973     1.106314
 H     5.984725    -1.624351     2.886567
 H     3.117098     0.489474    -2.124559
 H     3.824674     4.559482    -1.537345
 C     3.294713     2.171697    -3.470854
 H     4.114319     1.725146    -4.052832
 H     2.338732     1.950757    -3.964401
 H     3.428749     3.264488    -3.462782

96
R-AB-re-SI-TSalfa E=-2917.702012
Al    -0.330745    -0.831571     0.589660
 O    -0.966585     0.075769     2.017451
 C     1.655798    -0.539803     2.943294
 N     1.552557    -0.695517     1.657606
 C     2.760972    -0.947478     0.937555
 C     3.260354     0.019739     0.064235
 C     3.415810    -2.196234     1.104151
 C     2.544880     1.328057    -0.091921
 C     4.436186    -0.284790    -0.707248
 C     4.562924    -2.481456     0.402587
 H     2.977187    -2.928883     1.784052
 C     3.132035     2.575611     0.314241
 C     1.249516     1.336852    -0.608277
 C     4.967010     0.611843    -1.681150
 C     5.098924    -1.546608    -0.523211
 H     5.062870    -3.444510     0.534318
 C     4.415692     2.657202     0.928886
 C     2.393747     3.794506     0.123996
 C     0.514613     2.535404    -0.780990
 N     0.627924     0.075365    -0.863492
 C     6.091442     0.289228    -2.412643
 H     4.469243     1.567111    -1.850987
 C     6.262258    -1.843513    -1.287551
 C     4.946793     3.870812     1.314282
 H     4.982233     1.740832     1.099122
 C     2.976811     5.029963     0.524063
 C     1.089473     3.737729    -0.438471
 H    -0.498663     2.499725    -1.183588
 C     0.901992    -0.572548    -1.962593
 H     6.474354     0.993651    -3.155501
 C     6.753290    -0.947073    -2.211635
 H     6.756529    -2.806386    -1.132215
 C     4.225958     5.072392     1.104640
 H     5.931592     3.905766     1.787147
 H     2.406273     5.949693     0.368570
 H     0.529590     4.665240    -0.583112
 H     1.418527    -0.017600    -2.760697
 C     0.671461    -1.967145    -2.205264
 H     7.645407    -1.188802    -2.794646
 H     4.659562     6.027757     1.410580
 C     0.902092    -2.462189    -3.517441
 C     0.376151    -2.890084    -1.140223
 H     1.143601    -1.746165    -4.308669
 C     0.827673    -3.811377    -3.800993
 O     0.189122    -2.501162     0.098138
 C     0.332153    -4.270831    -1.456525
 H     0.995214    -4.177997    -4.815649
 C     0.541561    -4.712427    -2.751701
 H     0.085278    -4.968908    -0.655426
 H     0.477776    -5.783384    -2.963741
 H     2.650231    -0.645662     3.407057
 C     0.582172    -0.178843     3.825293
 C     0.827105    -0.069917     5.215476
 C    -0.699794     0.163275     3.296245
 C    -0.160160     0.363799     6.083452
 H     1.819712    -0.331051     5.595013
 C    -1.687049     0.626927     4.199859
 C    -1.420392     0.716288     5.558583
 H     0.034050     0.440331     7.155051
 H    -2.662885     0.898782     3.795617
 H    -2.205557     1.067689     6.234017
 O    -4.165368    -0.723660     0.280324
 O    -1.924931    -0.816204    -0.284552
 C    -4.031500     0.609993     0.704880
 C    -3.002056    -1.516510     0.084925
 C    -3.501218    -2.569006    -0.948360
 C    -3.188242    -3.479898     1.509200
 C    -2.715048    -4.387644     0.381362
 O    -2.288139    -5.503458     0.528682
 O    -2.770205    -3.809546    -0.831989
 O    -2.676533    -2.177640     1.329237
 C    -3.401230    -2.088670    -2.379050
 H    -2.351784    -1.905536    -2.646357
 H    -3.820910    -2.844186    -3.059831
 H    -3.961197    -1.148637    -2.480984
 H    -4.555332    -2.772303    -0.699305
 H    -2.797719    -3.870421     2.457329
 C    -4.331713     1.539492    -0.470462
 O    -4.630787     1.219024    -1.590045
 O    -4.248660     2.842620    -0.083427
 C    -4.576340     3.797169    -1.071249
 C    -3.478120     3.959463    -2.112868
 O    -2.351125     3.546756    -2.019374
 O    -3.937978     4.673426    -3.148371
 C    -3.011825     4.937049    -4.205366
 H    -3.558234     5.528812    -4.949568
 H    -2.142689     5.499603    -3.832204
 H    -2.656784     3.996008    -4.651135
 C    -4.993851     0.856440     1.871170
 H    -4.740638     0.169387     2.691330
 H    -4.923253     1.892692     2.230887
 H    -6.032395     0.654504     1.565393
 H    -5.514248     3.543310    -1.587173
 H    -2.999550     0.820874     1.025971
 H    -4.705952     4.757851    -0.549896
 H    -4.295460    -3.486216     1.563167

96
S-BA-re-FF-TS1-SI E=-2917.702096
Al     0.344499     1.162414    -0.213993
 N    -1.450881     1.990514     0.264035
 O     0.150815     1.411061    -2.048111
 O     0.568438     0.895335     1.621043
 N    -0.612748    -0.612097    -0.464484
 C    -0.587592    -1.303506    -1.568499
 C    -1.496452    -1.043574     0.574839
 C    -2.772385    -0.480450     0.623536
 C    -1.052369    -1.976260     1.545829
 C    -3.211437     0.484229    -0.441911
 C    -3.632855    -0.819264     1.725962
 C    -1.886998    -2.339570     2.576721
 H    -0.048529    -2.396629     1.463931
 C    -4.270011     0.155358    -1.359536
 C    -2.569146     1.715274    -0.580262
 C    -4.919342    -0.231623     1.905472
 C    -3.182384    -1.768501     2.706431
 H    -1.549557    -3.063335     3.323363
 C    -4.929864    -1.108565    -1.347950
 C    -4.675952     1.117550    -2.347345
 C    -2.961960     2.654103    -1.566694
 C    -5.718243    -0.571911     2.977878
 H    -5.271958     0.503998     1.181558
 C    -4.035673    -2.103308     3.795311
 C    -5.940173    -1.396406    -2.242415
 H    -4.624134    -1.859643    -0.618710
 C    -5.728030     0.791241    -3.248744
 C    -4.003365     2.367811    -2.417269
 H    -2.412829     3.594519    -1.639136
 C    -1.649496     2.660467     1.363074
 H    -6.698538    -0.102381     3.093630
 C    -5.277980    -1.522221     3.931577
 H    -3.680092    -2.829651     4.531418
 C    -6.351588    -0.436664    -3.199662
 H    -6.426599    -2.374828    -2.213370
 H    -6.027662     1.535970    -3.991262
 H    -4.312102     3.093747    -3.174020
 H    -2.622213     3.161085     1.496695
 C    -0.740422     2.714584     2.469968
 H    -5.920932    -1.785873     4.775116
 H    -7.155744    -0.675357    -3.900146
 C    -0.998453     3.599900     3.545947
 C     0.310230     1.738747     2.576429
 H    -1.816736     4.319845     3.446240
 C    -0.242022     3.562960     4.702825
 C     1.040544     1.696549     3.795130
 H    -0.439517     4.257637     5.521671
 C     0.778611     2.593327     4.817420
 H     1.826628     0.944677     3.888758
 H     1.372758     2.545430     5.734879
 H    -1.076711    -2.290063    -1.568715
 C    -0.068627    -0.848295    -2.822931
 C     0.011789    -1.748033    -3.912380
 C     0.205351     0.545408    -3.019879
 C     0.362543    -1.314099    -5.178391
 H    -0.208450    -2.804656    -3.733397
 C     0.515431     0.970395    -4.339942
 C     0.605472     0.060814    -5.382072
 H     0.435438    -2.017851    -6.009917
 H     0.688538     2.036482    -4.503304
 H     0.865791     0.418721    -6.382562
 O     2.214327     0.651521    -0.464315
 O     1.333883     2.821058    -0.125540
 C     2.977505    -0.208695     0.320256
 C     2.529840     2.466494    -0.367131
 C     3.102246     2.690718    -1.754397
 C     4.787789     2.975482     0.285395
 C     5.286624     2.212697    -0.947972
 O     6.399692     1.776314    -1.058518
 O     4.379361     2.077794    -1.931106
 O     3.436434     2.612523     0.630440
 H     2.422305     2.267855    -2.497773
 H     4.787060     4.049814     0.012459
 C     5.663248     2.764675     1.503236
 H     6.689615     3.086665     1.282186
 H     5.270296     3.346286     2.348933
 H     5.690183     1.701531     1.782544
 C     3.024785    -1.625929    -0.219881
 O     2.371810    -2.092353    -1.115941
 O     3.919868    -2.346933     0.500716
 C     2.725538    -4.424940     0.765107
 O     1.880870    -3.901549     1.446207
 O     2.694592    -5.709115     0.381871
 C     1.571058    -6.479158     0.817095
 H     0.634326    -6.048298     0.433088
 H     1.718687    -7.488957     0.415648
 H     1.519557    -6.507733     1.915850
 C     3.986592    -3.741313     0.229039
 C     5.255637    -4.284593     0.876088
 H     5.346476    -5.362226     0.681644
 H     6.133478    -3.770689     0.458531
 H     5.237553    -4.116357     1.963540
 H     2.591290    -0.280328     1.353533
 H     4.002319    -3.907958    -0.859942
 H     4.021887     0.139086     0.401796
 H     3.176236     3.782494    -1.915477

96
S-AA-re-FF-TS1-SI E=-2917.701635
Al     0.040678     0.878636    -0.774738
 N    -1.914311     1.219053    -1.208413
 O     0.206260    -0.406365    -2.111705
 O    -0.186689     2.143470     0.587656
 N    -0.527762    -0.644148     0.444441
 C    -0.045806    -1.853184     0.337864
 C    -1.587214    -0.410101     1.373801
 C    -2.898204    -0.402955     0.894750
 C    -1.294327    -0.140600     2.734342
 C    -3.183743    -0.734338    -0.543058
 C    -3.960396    -0.052611     1.800912
 C    -2.306323     0.147064     3.618726
 H    -0.252297    -0.160421     3.058224
 C    -3.909482    -1.925059    -0.900372
 C    -2.724451     0.097700    -1.564405
 C    -5.318032     0.066678     1.381873
 C    -3.656610     0.213512     3.180197
 H    -2.079600     0.349302     4.668795
 C    -4.347906    -2.875504     0.067626
 C    -4.193041    -2.193466    -2.283576
 C    -2.993291    -0.180124    -2.928102
 C    -6.314465     0.410919     2.272057
 H    -5.567683    -0.112766     0.335539
 C    -4.709867     0.556518     4.073947
 C    -5.039876    -4.009502    -0.305126
 H    -4.125105    -2.701308     1.120850
 C    -4.917018    -3.368165    -2.632546
 C    -3.726059    -1.289673    -3.276445
 H    -2.595204     0.496664    -3.686078
 C    -2.486442     2.381182    -1.064136
 H    -7.346066     0.500218     1.921965
 C    -6.012568     0.652168     3.634883
 H    -4.462013     0.752165     5.120876
 C    -5.335970    -4.258539    -1.667743
 H    -5.360374    -4.723481     0.457905
 H    -5.128646    -3.555488    -3.688909
 H    -3.939565    -1.501213    -4.327485
 H    -3.522642     2.497288    -1.421161
 C    -1.913299     3.497448    -0.373203
 H    -6.811185     0.920255     4.331050
 H    -5.888141    -5.158381    -1.950109
 C    -2.564507     4.756314    -0.406416
 C    -0.802500     3.283407     0.515700
 H    -3.419106     4.886160    -1.077790
 C    -2.141815     5.803239     0.391141
 C    -0.422064     4.366082     1.356417
 H    -2.641146     6.773365     0.350404
 C    -1.064986     5.589611     1.281377
 H     0.407276     4.199278     2.046432
 H    -0.734769     6.407608     1.928730
 H    -0.312340    -2.589477     1.112157
 C     0.714773    -2.334311    -0.773689
 C     1.287866    -3.630320    -0.715544
 C     0.704396    -1.602413    -2.012316
 C     1.838397    -4.218672    -1.837776
 H     1.291555    -4.152017     0.245278
 C     1.226967    -2.261038    -3.159690
 C     1.789359    -3.522390    -3.066343
 H     2.287161    -5.212841    -1.785207
 H     1.186340    -1.727845    -4.111254
 H     2.202739    -3.989938    -3.964977
 O     1.925304     0.880357    -0.421740
 O     0.781055     2.241364    -1.968921
 C     2.583980     0.779622     0.788505
 C     1.966068     2.414152    -1.569815
 C     3.156485     2.109586    -2.480076
 C     3.451512     4.085056    -0.692340
 C     4.630098     3.146350    -0.893023
 O     5.689769     3.289458    -0.347513
 O     4.397002     2.135531    -1.743261
 O     2.184597     3.433971    -0.708043
 C     3.094778     0.799364    -3.230422
 H     3.196729    -0.032572    -2.522356
 H     2.131735     0.716901    -3.749799
 H     3.914220     0.760544    -3.962685
 H     3.167768     2.952871    -3.200986
 H     3.554537     4.580624     0.280301
 C     3.629841    -0.326467     0.783263
 O     3.968011    -0.990100    -0.160236
 O     4.144954    -0.478443     2.028163
 C     5.070684    -1.544399     2.206091
 C     4.324680    -2.881225     2.155362
 O     3.129298    -3.020409     2.207946
 O     5.202112    -3.892278     2.072578
 C     4.656626    -5.211760     2.017463
 H     5.512785    -5.897300     2.019354
 H     4.008171    -5.405212     2.885029
 H     4.066754    -5.345103     1.098033
 C     5.774124    -1.335563     3.542384
 H     6.302106    -0.370951     3.537278
 H     5.044165    -1.330444     4.366073
 H     6.502920    -2.139947     3.714708
 H     1.891938     0.572711     1.625031
 H     5.796859    -1.549051     1.378279
 H     3.480625     4.863545    -1.478439
 H     3.089579     1.725628     1.069825

96
R-AA-re-FM2-TS2-SI E=-2917.702748
Al    -1.419165    -0.851408     0.691897
 N     0.391420     0.080991     0.284124
 O    -3.114716    -1.523971     0.884893
 O    -1.017582    -0.687173     2.474391
 N    -2.281567     1.049077     0.561882
 C    -3.570041     1.246080     0.405446
 C    -1.555109     2.203871     1.001465
 C    -0.475519     2.726492     0.294958
 C    -1.966449     2.794577     2.231255
 C    -0.026172     2.099349    -0.982583
 C     0.245232     3.846367     0.845480
 C    -1.316720     3.889122     2.745785
 H    -2.798299     2.339187     2.771761
 C    -0.088976     2.799545    -2.237315
 C     0.490554     0.808665    -0.946205
 C     1.411147     4.386192     0.225410
 C    -0.193316     4.442690     2.076437
 H    -1.644623     4.330493     3.690592
 C    -0.695097     4.082074    -2.371593
 C     0.457550     2.182295    -3.412296
 C     1.034178     0.204793    -2.110294
 C     2.083807     5.458409     0.774480
 H     1.777812     3.936610    -0.697286
 C     0.517564     5.552872     2.611889
 C    -0.747451     4.722367    -3.593127
 H    -1.130478     4.557461    -1.491417
 C     0.396734     2.874182    -4.654196
 C     1.034725     0.886778    -3.304050
 H     1.444250    -0.801974    -2.054392
 C     1.404415     0.076991     1.100662
 H     2.976030     5.848713     0.278066
 C     1.631257     6.056758     1.975955
 H     0.164556     5.995727     3.547268
 C    -0.190844     4.118040    -4.747002
 H    -1.224598     5.702604    -3.671717
 H     0.820043     2.393589    -5.540676
 H     1.463969     0.421193    -4.195373
 H     2.357126     0.509578     0.761716
 C     1.373137    -0.439571     2.442101
 H     2.169961     6.908847     2.397978
 H    -0.234992     4.636293    -5.708236
 C     2.589812    -0.521090     3.167191
 C     0.127397    -0.756002     3.087746
 H     3.518406    -0.276712     2.643848
 C     2.608212    -0.909238     4.494660
 C     0.177960    -1.121576     4.460370
 H     3.550008    -0.977896     5.043092
 C     1.384668    -1.202721     5.135815
 H    -0.768714    -1.349770     4.954106
 H     1.387564    -1.501627     6.188322
 H    -3.917040     2.290816     0.377564
 C    -4.601158     0.262312     0.344890
 C    -5.940812     0.674672     0.106896
 C    -4.323024    -1.103873     0.680670
 C    -6.987406    -0.220226     0.191987
 H    -6.129463     1.724074    -0.140076
 C    -5.424305    -1.995347     0.797080
 C    -6.713058    -1.562565     0.546509
 H    -8.013067     0.100482    -0.000735
 H    -5.208424    -3.032533     1.057791
 H    -7.539086    -2.275597     0.621453
 O     0.690222    -3.308085    -0.981257
 C     1.802250    -3.242780    -0.107409
 H     1.654913    -2.507966     0.696747
 O    -0.654991    -2.708737     0.732248
 C    -0.548923    -3.084169    -0.461815
 C    -1.501707    -4.028647    -1.211036
 O    -1.245390    -1.420294    -1.152677
 O    -2.864885    -3.631059    -1.267875
 H    -1.099963    -4.108965    -2.234907
 C    -1.475795    -5.397784    -0.538204
 C    -2.166299    -1.477175    -2.193647
 C    -3.243646    -2.535485    -1.976487
 H    -2.122871    -6.090134    -1.095046
 H    -0.453524    -5.802406    -0.519969
 H    -1.848628    -5.311782     0.492659
 H    -2.687164    -0.515098    -2.336572
 O    -4.372709    -2.433461    -2.369380
 C     3.050328    -2.868085    -0.872811
 O     3.105497    -2.413431    -1.985064
 O     4.129493    -3.087280    -0.092569
 C     5.382140    -2.606641    -0.578329
 H     5.496518    -2.877587    -1.639243
 C     5.398943    -1.077050    -0.496225
 O     4.594680    -0.403981     0.099386
 O     6.449334    -0.588311    -1.160763
 C     6.601899     0.836109    -1.165768
 H     7.506522     1.042455    -1.749741
 H     5.727314     1.313739    -1.631257
 H     6.710899     1.218678    -0.140158
 C     6.483161    -3.236586     0.266194
 H     6.358976    -2.966915     1.325706
 H     6.441425    -4.331761     0.176963
 H     7.466414    -2.888792    -0.079957
 H     1.959285    -4.219464     0.380664
 H    -1.653950    -1.699417    -3.152543

96
BA-si-FF-TS2-SI E=-2917.701640
Al     0.097433    -0.641835     0.560786
 N     1.549872     0.430273     1.555196
 O     1.023063    -2.239231     0.888562
 O    -0.720681     1.006942     0.258158
 N     1.308600    -0.449687    -1.098442
 C     1.920246    -1.434205    -1.695795
 C     1.765713     0.869634    -1.414251
 C     2.889732     1.349159    -0.738619
 C     1.052931     1.671289    -2.339091
 C     3.593805     0.468274     0.255813
 C     3.303255     2.707945    -0.969268
 C     1.470110     2.954322    -2.602577
 H     0.171567     1.250521    -2.825350
 C     4.940689     0.010294     0.041391
 C     2.915666     0.037779     1.397986
 C     4.385384     3.311540    -0.264340
 C     2.590723     3.509705    -1.926015
 H     0.929233     3.571932    -3.324296
 C     5.684229     0.333662    -1.131323
 C     5.567870    -0.826076     1.028012
 C     3.532310    -0.801920     2.358111
 C     4.754786     4.619075    -0.505167
 H     4.926016     2.726043     0.480149
 C     3.005177     4.851304    -2.157442
 C     6.974028    -0.123421    -1.308859
 H     5.220060     0.952060    -1.900543
 C     6.902681    -1.272483     0.817020
 C     4.834126    -1.208556     2.184051
 H     2.948832    -1.119758     3.223690
 C     1.323034     1.550006     2.178987
 H     5.586017     5.058395     0.052227
 C     4.065042     5.397783    -1.466416
 H     2.456856     5.447160    -2.892234
 C     7.595753    -0.929111    -0.323572
 H     7.520637     0.137552    -2.218684
 H     7.367847    -1.903757     1.579056
 H     5.315005    -1.849164     2.927868
 H     2.152898     2.006525     2.742357
 C     0.113176     2.312338     2.094704
 H     4.369888     6.430798    -1.651257
 H     8.619257    -1.281269    -0.473940
 C    -0.049040     3.455325     2.916073
 C    -0.818601     2.046812     1.033436
 H     0.687211     3.640913     3.704170
 C    -1.104921     4.329174     2.731235
 C    -1.863456     2.991382     0.837098
 H    -1.229294     5.200354     3.377287
 C    -2.007007     4.087399     1.673021
 H    -2.566429     2.805091     0.024187
 H    -2.837394     4.779676     1.505944
 H     2.547029    -1.194980    -2.569678
 C     1.944717    -2.796916    -1.254243
 C     2.521630    -3.791627    -2.083365
 C     1.561975    -3.115496     0.093771
 C     2.711206    -5.083271    -1.628067
 H     2.818686    -3.517143    -3.100113
 C     1.819370    -4.437995     0.549575
 C     2.360921    -5.392950    -0.295625
 H     3.142052    -5.846945    -2.278228
 H     1.563469    -4.678953     1.583434
 H     2.525157    -6.406670     0.080909
 O    -3.246327    -1.384069     1.803106
 O    -1.044342    -0.903408     2.140449
 C    -3.684701    -0.049120     1.656636
 C    -1.951411    -1.699324     1.748602
 C    -1.796101    -3.205689     1.818766
 C    -1.661817    -2.644576    -0.983135
 C    -2.667332    -3.661928    -0.407351
 O    -3.396444    -4.315443    -1.102147
 O    -2.669674    -3.885228     0.931936
 O    -1.425122    -1.571118    -0.106338
 C    -2.120842    -2.155778    -2.354359
 H    -1.352622    -1.494261    -2.782511
 H    -2.285664    -3.005150    -3.031371
 H    -3.061111    -1.596892    -2.251508
 H    -2.079776    -3.534680     2.831595
 H    -0.737300    -3.244784    -1.115193
 C    -4.453042     0.098739     0.353951
 O    -4.633446    -0.756617    -0.468011
 O    -4.929118     1.360194     0.252300
 C    -5.800025     1.622391    -0.848011
 C    -7.141514     0.924644    -0.602299
 O    -7.498887     0.457722     0.446681
 O    -7.876266     0.933129    -1.723760
 C    -9.162430     0.311518    -1.645516
 H    -9.610157     0.409813    -2.641802
 H    -9.061109    -0.749803    -1.374524
 H    -9.791128     0.808689    -0.891600
 H    -2.852797     0.664201     1.690822
 H    -0.742738    -3.454359     1.646763
 H    -4.373535     0.181220     2.483953
 H    -5.372257     1.197273    -1.768853
 C    -5.960446     3.132692    -0.971154
 H    -6.642418     3.368486    -1.800163
 H    -6.369553     3.554192    -0.040565
 H    -4.986031     3.602004    -1.171233

81
S-B-FM1-INT3 E=-2422.493309
Al    -0.074546    -1.838315    -0.170220
 N     1.031533    -0.472842    -1.265628
 O    -1.143435    -2.848629     0.965576
 O     1.422508    -2.876106    -0.050234
 N     0.335994    -0.605274     1.469891
 C    -0.417806    -0.572545     2.536678
 C     1.569320     0.117062     1.572817
 C     1.858664     1.223119     0.776142
 C     2.512437    -0.356970     2.527963
 C     0.887148     1.710994    -0.249744
 C     3.152413     1.848627     0.899057
 C     3.729273     0.258939     2.687599
 H     2.252269    -1.238121     3.117522
 C     0.305622     3.023209    -0.207072
 C     0.582036     0.873478    -1.318616
 C     3.567747     2.923998     0.058536
 C     4.088157     1.368846     1.878010
 H     4.443509    -0.115420     3.425607
 C     0.491055     3.910425     0.893205
 C    -0.511348     3.465835    -1.303421
 C    -0.224672     1.315524    -2.398179
 C     4.813244     3.501861     0.194681
 H     2.889677     3.290865    -0.711677
 C     5.361140     1.993226     1.999768
 C    -0.083035     5.164939     0.904929
 H     1.095306     3.582445     1.740397
 C    -1.077514     4.772023    -1.265081
 C    -0.744263     2.588408    -2.397204
 H    -0.437856     0.619674    -3.211819
 C     2.020232    -0.853721    -2.019038
 H     5.104042     4.320989    -0.467994
 C     5.719761     3.041237     1.180474
 H     6.056225     1.615819     2.754780
 C    -0.869845     5.607302    -0.187680
 H     0.070994     5.824071     1.763127
 H    -1.682046     5.101575    -2.114864
 H    -1.376944     2.923373    -3.221717
 H     2.443092    -0.123721    -2.728372
 C     2.657615    -2.138258    -1.974003
 H     6.701599     3.510405     1.281298
 H    -1.309048     6.608059    -0.172272
 C     3.686099    -2.422530    -2.907398
 C     2.343692    -3.090275    -0.943925
 H     3.912790    -1.677583    -3.676667
 C     4.396309    -3.608232    -2.859100
 C     3.106614    -4.288087    -0.904149
 H     5.180788    -3.819429    -3.588578
 C     4.095761    -4.538943    -1.840818
 H     2.870556    -5.006476    -0.116647
 H     4.654685    -5.478048    -1.789093
 H    -0.142171     0.140794     3.329634
 C    -1.544106    -1.406660     2.827636
 C    -2.311779    -1.146550     3.992723
 C    -1.811693    -2.576031     2.037723
 C    -3.331623    -1.992828     4.385408
 H    -2.077496    -0.256013     4.584580
 C    -2.843424    -3.449422     2.489113
 C    -3.584026    -3.155066     3.620632
 H    -3.921360    -1.780220     5.279323
 H    -3.030647    -4.352915     1.905210
 H    -4.377581    -3.840577     3.932681
 O    -5.040635     2.387097    -0.429835
 C    -5.042838     3.728677    -0.928630
 H    -4.023480     4.142914    -0.920580
 H    -5.689035     4.302690    -0.253694
 H    -5.434878     3.761162    -1.955839
 O    -3.858298     1.678728    -2.218069
 C    -4.403815     1.469122    -1.167324
 C    -4.482460     0.119570    -0.467880
 O    -0.770705    -2.483611    -1.711030
 O    -3.925774    -0.906428    -1.278071
 C    -2.085418    -2.297477    -2.039854
 C    -2.635649    -1.186461    -1.153532
 O    -1.898717    -0.608928    -0.360822
 C    -2.934435    -3.577360    -1.945513
 H    -3.982714    -3.396793    -2.229400
 H    -2.503801    -4.326017    -2.625863
 H    -2.889752    -3.980028    -0.923183
 H    -2.202776    -1.899155    -3.077004
 H    -3.968530     0.182107     0.502614
 H    -5.536110    -0.142523    -0.298170

81
R-B-FM1-INT3 E=-2422.494580
Al    -0.356888    -1.688046    -0.076967
 N     1.182306    -0.771819    -1.145337
 O    -1.784874    -2.250553     0.956910
 O     0.862634    -2.927397     0.487226
 N     0.052998    -0.278033     1.413709
 C    -0.827398     0.071826     2.316150
 C     1.376670     0.220453     1.632061
 C     2.000215     1.098170     0.747753
 C     2.050267    -0.228800     2.803223
 C     1.320946     1.550353    -0.505007
 C     3.357909     1.506833     1.012613
 C     3.326123     0.188800     3.091192
 H     1.533033    -0.932731     3.457840
 C     1.004342     2.927482    -0.760229
 C     1.045434     0.599993    -1.484113
 C     4.102811     2.327263     0.114027
 C     4.017871     1.058821     2.207470
 H     3.830627    -0.163627     3.994644
 C     1.162955     3.944996     0.225162
 C     0.490970     3.306603    -2.048207
 C     0.560005     0.982098    -2.762368
 C     5.402144     2.699833     0.391059
 H     3.638587     2.658750    -0.814498
 C     5.354960     1.469612     2.469032
 C     0.841835     5.258741    -0.047228
 H     1.539541     3.670600     1.211736
 C     0.180729     4.673167    -2.299266
 C     0.304671     2.305099    -3.041026
 H     0.385538     0.204789    -3.509240
 C     2.173738    -1.463303    -1.625709
 H     5.948244     3.324734    -0.320262
 C     6.036416     2.276773     1.584477
 H     5.836324     1.121707     3.387130
 C     0.351310     5.631516    -1.323399
 H     0.965948     6.019300     0.727892
 H    -0.201507     4.949521    -3.285990
 H    -0.061299     2.599542    -4.028491
 H     2.850844    -0.972070    -2.343778
 C     2.506522    -2.809158    -1.260206
 H     7.064301     2.582614     1.794628
 H     0.106590     6.676645    -1.528658
 C     3.583268    -3.449787    -1.924461
 C     1.843198    -3.471597    -0.169613
 H     4.078305    -2.920878    -2.745092
 C     4.010682    -4.711610    -1.554796
 C     2.321966    -4.756694     0.204080
 H     4.835551    -5.197740    -2.079629
 C     3.367246    -5.358082    -0.476448
 H     1.821100    -5.254629     1.036654
 H     3.700360    -6.354583    -0.171485
 H    -0.528031     0.847657     3.038716
 C    -2.132619    -0.475651     2.513749
 C    -2.984710     0.109065     3.488293
 C    -2.530522    -1.682614     1.844793
 C    -4.206907    -0.453911     3.802047
 H    -2.648902     1.017992     3.997930
 C    -3.780966    -2.257097     2.213790
 C    -4.593625    -1.651234     3.152706
 H    -4.855840     0.001486     4.553232
 H    -4.076896    -3.180166     1.711949
 H    -5.555290    -2.109215     3.401938
 O    -4.932077     2.264198    -0.154488
 C    -5.771350     2.270506     1.007243
 H    -6.746380     1.812866     0.782129
 H    -5.899567     3.324222     1.282533
 H    -5.298530     1.709176     1.826680
 O    -4.990882     0.009188    -0.210470
 C    -4.616765     1.062656    -0.650479
 C    -3.717509     1.227026    -1.870510
 O    -0.912102    -2.509835    -1.595680
 O    -3.342459    -0.046715    -2.382970
 H    -2.835369     1.827397    -1.605491
 C    -2.081510    -2.128271    -2.194621
 C    -2.374928    -0.699315    -1.756889
 H    -2.968077    -2.693560    -1.811965
 C    -2.058654    -2.289427    -3.720121
 O    -1.722293    -0.197752    -0.844691
 H    -1.864552    -3.345663    -3.954624
 H    -3.013787    -1.990340    -4.177650
 H    -1.245102    -1.691412    -4.160138
 H    -4.273369     1.735294    -2.670707

96
S-BB-si-INT2-SI E=-2917.715751
Al    -0.286613    -0.121320    -1.180673
 N     0.831904     1.173152    -0.030755
 O    -1.240072    -1.267343    -2.260803
 O    -0.529249     1.215748    -2.363492
 N     1.338524    -1.281370    -1.425369
 C     1.249168    -2.541735    -1.805428
 C     2.673639    -0.752859    -1.396092
 C     3.248324    -0.232592    -0.240144
 C     3.392450    -0.760708    -2.625951
 C     2.503596    -0.206107     1.054201
 C     4.565033     0.350999    -0.321541
 C     4.666148    -0.253819    -2.705250
 H     2.900246    -1.162700    -3.513969
 C     2.957658    -0.922765     2.213740
 C     1.377397     0.601802     1.158117
 C     5.189002     0.990639     0.790412
 C     5.284653     0.322726    -1.564578
 H     5.206712    -0.268257    -3.655175
 C     4.042135    -1.845999     2.169759
 C     2.286636    -0.723290     3.468069
 C     0.729481     0.817366     2.402882
 C     6.448673     1.543575     0.684884
 H     4.656387     1.048729     1.739301
 C     6.586598     0.892522    -1.637506
 C     4.442731    -2.529320     3.299540
 H     4.554314    -2.019117     1.221917
 C     2.732170    -1.436803     4.615930
 C     1.189604     0.180388     3.531585
 H    -0.136026     1.480969     2.428308
 C     0.848999     2.463624    -0.172247
 H     6.898932     2.031032     1.553308
 C     7.162669     1.488429    -0.536994
 H     7.119460     0.855005    -2.591514
 C     3.786658    -2.321162     4.537816
 H     5.271433    -3.239361     3.238800
 H     2.213634    -1.275334     5.564918
 H     0.694977     0.342958     4.492972
 H     1.325722     3.064884     0.616047
 C     0.315854     3.188223    -1.292234
 H     8.162081     1.925100    -0.605229
 H     4.114961    -2.866475     5.426095
 C     0.463857     4.595438    -1.333597
 C    -0.351460     2.511331    -2.359676
 H     0.975382     5.091251    -0.503078
 C    -0.020879     5.337828    -2.397669
 C    -0.832926     3.289734    -3.441618
 H     0.102050     6.422518    -2.422742
 C    -0.669830     4.667133    -3.455572
 H    -1.338766     2.766023    -4.254996
 H    -1.053095     5.242265    -4.303408
 H     2.188079    -3.114054    -1.834840
 C     0.089178    -3.240008    -2.236316
 C     0.182940    -4.628156    -2.534251
 C    -1.131470    -2.529952    -2.501785
 C    -0.887001    -5.314570    -3.069222
 H     1.125679    -5.145225    -2.331222
 C    -2.208144    -3.258676    -3.081837
 C    -2.086097    -4.610173    -3.343734
 H    -0.812899    -6.381204    -3.289317
 H    -3.130444    -2.715454    -3.294690
 H    -2.934465    -5.149117    -3.775408
 O    -3.569780    -0.928258     0.075790
 C    -3.817081     0.235102    -0.673933
 H    -3.071716     0.370068    -1.471247
 O    -1.342766    -0.268942     0.256489
 C    -2.285133    -1.115165     0.693383
 C    -2.451174    -0.990276     2.212021
 O    -1.898317    -2.452341     0.433170
 O    -3.339895    -1.973782     2.755930
 H    -1.458147    -1.107169     2.671622
 C    -2.841303    -3.442897     0.824857
 C    -3.536690    -3.161426     2.164124
 C    -2.133161    -4.791048     0.858778
 H    -3.661288    -3.478334     0.084020
 O    -4.269297    -3.975326     2.665945
 H    -2.847381    -5.572488     1.150803
 H    -1.722542    -5.022454    -0.134130
 H    -1.307004    -4.774633     1.586473
 C    -3.817290     1.496191     0.192104
 O    -4.212990     1.581715     1.327170
 O    -3.376153     2.569807    -0.507677
 C    -3.491214     3.818076     0.149656
 H    -4.526189     4.010108     0.468919
 C    -2.578514     3.948154     1.362827
 O    -1.574668     3.313163     1.567765
 O    -3.024267     4.930127     2.155582
 C    -5.200739     0.073612    -1.306236
 H    -5.453548     0.952820    -1.918189
 H    -5.202804    -0.817843    -1.950067
 H    -5.961967    -0.055343    -0.522477
 C    -2.253736     5.213018     3.325704
 H    -2.740629     6.066377     3.812808
 H    -2.245845     4.344362     4.001006
 H    -1.215805     5.464120     3.060225
 H    -2.871468    -0.013008     2.474661
 H    -3.193875     4.578698    -0.587738

96
S-AB-si-INT2-SI E=-2917.711744
Al    -0.400838    -0.786396    -1.297140
 N     0.733649     0.714311    -0.434494
 O    -1.288151    -2.163149    -2.118376
 O    -0.462685     0.190741    -2.801258
 N     1.149956    -2.048855    -0.999318
 C     0.972115    -3.352200    -0.914220
 C     2.517302    -1.613905    -1.041943
 C     3.066881    -0.792938    -0.061911
 C     3.294075    -2.039259    -2.156707
 C     2.256956    -0.361546     1.116022
 C     4.420343    -0.326117    -0.225773
 C     4.601442    -1.641946    -2.298403
 H     2.822105    -2.675589    -2.908306
 C     2.602507    -0.744742     2.458023
 C     1.160851     0.468276     0.907908
 C     5.027218     0.591847     0.681501
 C     5.197614    -0.769467    -1.349614
 H     5.188628    -1.977252    -3.157194
 C     3.653785    -1.661759     2.750035
 C     1.851448    -0.203601     3.556152
 C     0.427562     1.011056     1.996299
 C     6.324256     1.025550     0.500147
 H     4.450831     0.960854     1.529836
 C     6.536363    -0.311356    -1.501995
 C     3.951760    -2.014693     4.050378
 H     4.225790    -2.094527     1.927977
 C     2.190725    -0.582279     4.885420
 C     0.780101     0.692147     3.286762
 H    -0.422865     1.663565     1.798790
 C     0.911388     1.899592    -0.938986
 H     6.761973     1.732882     1.209114
 C     7.093423     0.565225    -0.596637
 H     7.114138    -0.664730    -2.360369
 C     3.218687    -1.466975     5.131802
 H     4.758626    -2.724991     4.248076
 H     1.611777    -0.160764     5.711667
 H     0.215186     1.111275     4.123597
 H     1.390995     2.664962    -0.314237
 C     0.543664     2.302327    -2.269219
 H     8.121677     0.912047    -0.725406
 H     3.466170    -1.752289     6.157282
 C     0.862869     3.612395    -2.701402
 C    -0.119984     1.403080    -3.159582
 H     1.348009     4.288639    -1.993159
 C     0.561487     4.036358    -3.984401
 C    -0.414659     1.855930    -4.468717
 H     0.813503     5.047579    -4.310386
 C    -0.078844     3.141918    -4.866367
 H    -0.916837     1.160679    -5.144146
 H    -0.320116     3.467082    -5.882525
 H     1.853128    -3.957675    -0.653236
 C    -0.227205    -4.071750    -1.174803
 C    -0.281922    -5.469341    -0.911366
 C    -1.320706    -3.423810    -1.849059
 C    -1.379733    -6.217789    -1.279414
 H     0.566863    -5.942551    -0.408294
 C    -2.423313    -4.231184    -2.249598
 C    -2.450149    -5.581605    -1.957797
 H    -1.423526    -7.287276    -1.064896
 H    -3.244157    -3.738228    -2.772757
 H    -3.317768    -6.175925    -2.259067
 O    -3.503427     0.410829     0.788367
 C    -3.415058     1.465022    -0.136130
 H    -2.602713     1.279028    -0.859488
 O    -1.528339    -0.526215     0.057001
 C    -2.724782    -0.772828     0.594272
 C    -2.606063    -1.389448     2.007088
 O    -3.449469    -1.671249    -0.233001
 O    -3.903265    -1.753333     2.530669
 C    -1.687665    -2.597914     2.069726
 H    -2.247415    -0.594297     2.674683
 C    -4.747325    -1.975302     0.227193
 C    -4.939875    -2.059358     1.737505
 H    -0.651731    -2.302343     1.855398
 H    -1.726742    -3.034577     3.078474
 H    -1.995161    -3.363715     1.341708
 H    -5.024417    -2.956015    -0.189001
 O    -6.001692    -2.377256     2.206403
 C    -2.990466     2.716562     0.635670
 O    -2.604604     2.754125     1.774947
 O    -3.077320     3.827070    -0.140057
 C    -2.724057     5.044321     0.484666
 H    -3.249435     5.174625     1.442788
 C    -1.227362     5.169399     0.736742
 O    -0.372955     4.435770     0.308319
 O    -0.990422     6.249027     1.491229
 C     0.375859     6.526056     1.809624
 H     0.366554     7.427201     2.434306
 H     0.822963     5.684572     2.359430
 H     0.961681     6.702624     0.894863
 C    -4.730786     1.648891    -0.896593
 H    -5.562901     1.811599    -0.194274
 H    -4.671574     2.503796    -1.584149
 H    -4.938988     0.741639    -1.481456
 H    -3.032239     5.848401    -0.200008
 H    -5.492094    -1.243233    -0.133836

96
S-BB-FM2-INT3-SI E=-2917.730707
Al    -0.107708    -0.323047     0.055115
 N    -1.471174     0.371569    -1.350310
 O     1.129466    -0.802444     1.351574
 O     0.531906     1.406104     0.094389
 N    -1.554514    -0.216496     1.495551
 C    -1.466363    -0.971768     2.561014
 C    -2.625225     0.726226     1.457355
 C    -3.605679     0.702411     0.466690
 C    -2.635685     1.735094     2.462964
 C    -3.644228    -0.365654    -0.581549
 C    -4.590228     1.756819     0.439629
 C    -3.596825     2.715301     2.476969
 H    -1.843913     1.721958     3.214518
 C    -4.739415    -1.293797    -0.666857
 C    -2.634960    -0.427543    -1.535565
 C    -5.570775     1.862490    -0.591349
 C    -4.590602     2.764149     1.463939
 H    -3.592078     3.482241     3.255996
 C    -5.759509    -1.368387     0.325362
 C    -4.812259    -2.200189    -1.778814
 C    -2.723545    -1.310050    -2.642782
 C    -6.499573     2.882750    -0.597492
 H    -5.579480     1.124822    -1.393448
 C    -5.568148     3.797886     1.434550
 C    -6.791412    -2.278684     0.222797
 H    -5.711708    -0.697924     1.184491
 C    -5.895839    -3.118868    -1.860083
 C    -3.794386    -2.161186    -2.770812
 H    -1.917555    -1.306731    -3.379105
 C    -1.261004     1.387781    -2.134940
 H    -7.234608     2.939278    -1.404495
 C    -6.507756     3.858821     0.428710
 H    -5.553185     4.551424     2.226847
 C    -6.867211    -3.160736    -0.883021
 H    -7.555946    -2.321424     1.002813
 H    -5.939051    -3.800616    -2.714075
 H    -3.861239    -2.839909    -3.625257
 H    -1.971679     1.567545    -2.958470
 C    -0.194750     2.334550    -1.991552
 H    -7.251770     4.659185     0.415242
 H    -7.691554    -3.874633    -0.955120
 C    -0.040125     3.358285    -2.960424
 C     0.653815     2.306913    -0.832964
 H    -0.709956     3.364313    -3.826248
 C     0.930355     4.333446    -2.823817
 C     1.636175     3.328262    -0.714397
 H     1.046476     5.115088    -3.577425
 C     1.769099     4.304696    -1.686870
 H     2.295626     3.294516     0.154543
 H     2.543516     5.069091    -1.572885
 H    -2.323760    -0.971646     3.252797
 C    -0.346825    -1.765864     2.967127
 C    -0.487233    -2.627161     4.088138
 C     0.948106    -1.585199     2.366762
 C     0.595800    -3.306072     4.611894
 H    -1.479102    -2.744622     4.536036
 C     2.054974    -2.260080     2.956324
 C     1.873298    -3.104245     4.037502
 H     0.474090    -3.974651     5.466673
 H     3.039614    -2.078419     2.520658
 H     2.738949    -3.622587     4.460752
 O     5.599315    -0.897039    -2.264306
 C     6.541459    -0.451110    -1.283820
 H     6.734319    -1.258959    -0.561046
 O     4.411927    -1.997325    -0.684758
 C     4.520802    -1.555177    -1.794052
 C     3.450360    -1.637142    -2.871176
 O    -0.508006    -2.046229    -0.390254
 O     2.376371    -2.454781    -2.420658
 H     3.111840    -0.615083    -3.096853
 C     0.471227    -2.830803    -0.947088
 C     1.454066    -1.901246    -1.643482
 C    -0.073172    -3.927807    -1.869635
 H     1.107656    -3.332630    -0.176460
 O     1.373455    -0.691546    -1.459052
 H     0.736306    -4.560896    -2.263083
 H    -0.768069    -4.554130    -1.292312
 H    -0.631701    -3.492382    -2.711760
 C     5.890561     0.695520    -0.507143
 O     4.837679     1.201670    -0.791166
 O     6.645870     1.064269     0.541794
 C     6.027300     2.002183     1.419538
 H     5.699779     2.900828     0.879592
 C     4.837677     1.352695     2.129846
 O     4.746739     0.170628     2.332333
 O     3.953503     2.277012     2.506375
 C     2.756050     1.790912     3.141697
 H     3.009648     1.155360     4.002213
 H     2.210194     2.684040     3.468655
 H     2.159905     1.214216     2.419294
 C     7.818663    -0.036643    -1.999845
 H     8.242883    -0.896351    -2.538716
 H     7.614394     0.766046    -2.724305
 H     8.556063     0.322016    -1.268098
 H     6.792896     2.273612     2.160307
 H     3.854096    -2.101114    -3.781281

96
S-AB-FM1-INT3-SI E=-2917.729247
Al     1.340897    -1.848630    -0.337214
 N     2.863739    -0.705785    -1.188791
 O    -0.092723    -2.643688     0.517830
 O     2.630651    -3.006421     0.244824
 N     1.471092    -0.526377     1.281122
 C     0.489931    -0.356730     2.130212
 C     2.702870     0.104999     1.645025
 C     3.287434     1.109126     0.874884
 C     3.327720    -0.344127     2.843199
 C     2.668713     1.567041    -0.407240
 C     4.558400     1.652787     1.287307
 C     4.514450     0.197616     3.271528
 H     2.848245    -1.148495     3.404180
 C     2.211848     2.912561    -0.613346
 C     2.594712     0.660216    -1.460294
 C     5.270060     2.615867     0.511522
 C     5.165785     1.202582     2.508829
 H     4.981242    -0.157017     4.194221
 C     2.164484     3.875048     0.436796
 C     1.765760     3.313871    -1.919730
 C     2.171940     1.065128    -2.753482
 C     6.485368     3.118473     0.929089
 H     4.848198     2.955450    -0.434145
 C     6.415322     1.748088     2.916552
 C     1.711577     5.158169     0.209428
 H     2.487947     3.582004     1.436745
 C     1.315205     4.649070    -2.121833
 C     1.783399     2.365295    -2.979870
 H     2.151253     0.320711    -3.552502
 C     3.965174    -1.249974    -1.614974
 H     7.008048     3.851902     0.309729
 C     7.064044     2.690232     2.148586
 H     6.857001     1.395295     3.852573
 C     1.287311     5.554798    -1.083176
 H     1.679049     5.875793     1.033256
 H     0.985606     4.943410    -3.122255
 H     1.466394     2.680307    -3.977886
 H     4.643009    -0.637742    -2.232310
 C     4.412835    -2.576729    -1.307138
 H     8.024896     3.099394     2.470526
 H     0.936581     6.576019    -1.251757
 C     5.613744    -3.045693    -1.897741
 C     3.725177    -3.389962    -0.340921
 H     6.122647    -2.403899    -2.623941
 C     6.142711    -4.281169    -1.573062
 C     4.306571    -4.644117    -0.009360
 H     7.063790    -4.634740    -2.040798
 C     5.474256    -5.075768    -0.615727
 H     3.786203    -5.257366     0.728944
 H     5.886091    -6.053091    -0.346948
 H     0.639933     0.384200     2.931708
 C    -0.754079    -1.058441     2.174517
 C    -1.740040    -0.653469     3.113943
 C    -0.963518    -2.236098     1.379030
 C    -2.916148    -1.361849     3.269319
 H    -1.545963     0.234195     3.725004
 C    -2.170433    -2.964160     1.586729
 C    -3.118410    -2.528760     2.492343
 H    -3.670152    -1.043299     3.992302
 H    -2.325097    -3.861217     0.984581
 H    -4.045544    -3.096696     2.610626
 O    -3.442622     1.516163    -0.310584
 C    -4.377595     1.326115     0.753556
 O    -3.364577    -0.703064    -0.743238
 C    -3.064946     0.427737    -1.008168
 C    -2.205817     0.854756    -2.198769
 O     1.012095    -2.577936    -1.965358
 O    -1.605136    -0.318201    -2.772487
 C    -3.037020     1.525732    -3.283538
 H    -1.415052     1.524840    -1.829408
 C    -0.106518    -2.219993    -2.654457
 C    -0.625124    -0.905615    -2.111327
 H    -3.533470     2.414301    -2.871163
 H    -2.390219     1.826512    -4.120582
 H    -3.809299     0.837238    -3.655971
 H    -0.961619    -2.931823    -2.561749
 O    -0.121149    -0.434941    -1.093372
 C    -5.780498     1.268906     0.151421
 O    -6.033182     1.251605    -1.023614
 O    -6.711809     1.240985     1.128033
 C    -8.054952     1.049563     0.720374
 C    -8.342710    -0.428533     0.483803
 O    -7.549478    -1.319467     0.624234
 O    -9.617717    -0.584343     0.101575
 C   -10.042137    -1.925209    -0.164103
 H   -11.095847    -1.858762    -0.460340
 H    -9.443074    -2.367287    -0.974041
 H    -9.935220    -2.552154     0.733763
 C    -4.186032     2.452819     1.759482
 H    -4.897743     2.340230     2.588094
 H    -3.163269     2.415118     2.160594
 H    -4.341609     3.434008     1.285630
 H    -4.196643     0.346701     1.227192
 H    -8.279570     1.610720    -0.198949
 H    -8.695018     1.420836     1.533299
 H     0.053022    -2.095011    -3.748808

96
R-BB-re-SI-INTalfa E=-2917.705753
Al     0.059471     0.535447     0.278776
 N    -1.390155     0.637773    -1.178512
 O     1.263794     0.363475     1.644884
 O     0.670414     2.137611    -0.249114
 N    -1.425421     0.597095     1.650280
 C    -1.275567     0.129531     2.873257
 C    -2.646489     1.318132     1.413624
 C    -3.598764     0.884092     0.495334
 C    -2.837154     2.523316     2.146173
 C    -3.389053    -0.379966    -0.271748
 C    -4.756769     1.705499     0.253181
 C    -3.960518     3.292041     1.958865
 H    -2.061594     2.834082     2.849362
 C    -4.252924    -1.519378    -0.132440
 C    -2.324557    -0.441848    -1.163527
 C    -5.731484     1.379201    -0.735499
 C    -4.943537     2.914961     1.005778
 H    -4.097161     4.214743     2.528632
 C    -5.314658    -1.567944     0.816783
 C    -4.030378    -2.670907    -0.962237
 C    -2.098505    -1.584759    -1.974682
 C    -6.829880     2.185784    -0.950167
 H    -5.599874     0.478294    -1.334806
 C    -6.092787     3.719582     0.766634
 C    -6.117554    -2.684175     0.930902
 H    -5.486195    -0.708052     1.465876
 C    -4.883866    -3.801542    -0.824894
 C    -2.948607    -2.662372    -1.885910
 H    -1.220266    -1.607599    -2.620445
 C    -1.357983     1.451037    -2.188263
 H    -7.558982     1.913651    -1.717488
 C    -7.020820     3.364422    -0.187858
 H    -6.221081     4.633355     1.353120
 C    -5.906699    -3.811497     0.099001
 H    -6.921816    -2.700476     1.670788
 H    -4.706063    -4.670592    -1.464070
 H    -2.779026    -3.544574    -2.508840
 H    -2.080856     1.297749    -3.005177
 C    -0.462521     2.568013    -2.326884
 H    -7.898181     3.991453    -0.364397
 H    -6.551597    -4.688208     0.196950
 C    -0.573081     3.394552    -3.471990
 C     0.513768     2.870559    -1.324082
 H    -1.324399     3.143695    -4.226917
 C     0.242852     4.499557    -3.642813
 C     1.331352     4.010138    -1.517697
 H     0.149501     5.128831    -4.529990
 C     1.197187     4.800425    -2.649886
 H     2.072181     4.234969    -0.748376
 H     1.846619     5.671679    -2.773722
 H    -2.161426     0.154107     3.525349
 C    -0.083787    -0.376106     3.462803
 C    -0.138888    -0.964076     4.758322
 C     1.185057    -0.194227     2.812356
 C     1.009736    -1.387357     5.392156
 H    -1.113635    -1.078509     5.242215
 C     2.355796    -0.627335     3.494201
 C     2.257651    -1.214429     4.742801
 H     0.963352    -1.848382     6.380663
 H     3.312289    -0.511280     2.981862
 H     3.169352    -1.557483     5.240222
 O     2.762880    -1.717832    -0.407587
 C     3.344828    -0.591646    -1.035820
 O     0.590401    -0.910615    -0.601268
 C     1.391485    -1.983113    -0.640849
 C     0.975348    -3.037210     0.389419
 O     1.221150    -2.559606    -1.939374
 O     1.597403    -4.310944     0.208838
 C     1.943524    -3.758141    -2.180489
 C     2.010130    -4.733419    -0.996994
 O     2.462833    -5.841068    -1.127489
 H     1.243223    -2.702534     1.399779
 C     4.153156     0.174041     0.006762
 O     4.591369    -0.251320     1.041782
 O     4.369925     1.442032    -0.426775
 C     5.245420     2.224363     0.356338
 H     5.023783     2.131528     1.429940
 C     6.698354     1.835995     0.113053
 O     7.080121     1.044362    -0.707831
 O     7.499615     2.523579     0.940730
 C     8.901476     2.268057     0.824785
 H     9.392520     2.915929     1.561051
 H     9.121749     1.211413     1.038643
 H     9.258960     2.501606    -0.189482
 H     5.098516     3.271404     0.053280
 H    -0.116971    -3.157254     0.316269
 H     3.003915    -3.521719    -2.389940
 C     1.338828    -4.435351    -3.404521
 H     0.283176    -4.690042    -3.222261
 H     1.389678    -3.756786    -4.268791
 H     1.891228    -5.356977    -3.630645
 H     2.565198     0.091316    -1.403702
 C     4.263510    -0.989621    -2.197928
 H     5.000519    -1.732226    -1.857277
 H     3.667220    -1.418904    -3.015361
 H     4.807027    -0.111758    -2.575239

96
R-AB-re-SI-INTalfa E=-2917.709176
Al    -0.072888    -0.426708     0.298941
 N     1.357077    -0.790581    -1.139860
 O    -1.281873    -0.085923     1.633069
 O    -0.746558    -2.063195    -0.012680
 N     1.410617    -0.297562     1.659333
 C     1.260656     0.356187     2.794901
 C     2.618509    -1.067306     1.546698
 C     3.571473    -0.820666     0.561657
 C     2.793512    -2.128333     2.479695
 C     3.393505     0.298835    -0.410696
 C     4.709100    -1.699433     0.460060
 C     3.899323    -2.941445     2.425226
 H     2.018379    -2.295395     3.230546
 C     4.304063     1.408698    -0.478954
 C     2.330032     0.241739    -1.304226
 C     5.679287    -1.577858    -0.578532
 C     4.878871    -2.760927     1.413147
 H     4.022821    -3.751685     3.148382
 C     5.366211     1.591191     0.453589
 C     4.134633     2.390290    -1.514199
 C     2.155736     1.220284    -2.317419
 C     6.756332    -2.436595    -0.655922
 H     5.562589    -0.795580    -1.328621
 C     6.006856    -3.622587     1.311765
 C     6.219018     2.671785     0.360269
 H     5.499392     0.865536     1.257346
 C     5.038937     3.486940    -1.587544
 C     3.054460     2.254785    -2.429338
 H     1.278978     1.160153    -2.963014
 C     1.298041    -1.747330    -2.015406
 H     7.481093    -2.322839    -1.466013
 C     6.930751    -3.465515     0.301846
 H     6.121692    -4.421002     2.049812
 C     6.061050     3.627420    -0.673642
 H     7.022183     2.793433     1.091475
 H     4.901085     4.225129    -2.382248
 H     2.925208     3.009217    -3.209742
 H     2.025816    -1.740060    -2.842131
 C     0.370602    -2.844579    -1.990472
 H     7.791487    -4.135105     0.232090
 H     6.745420     4.476823    -0.739054
 C     0.456073    -3.839096    -2.995850
 C    -0.615523    -2.958653    -0.959701
 H     1.216075    -3.731128    -3.775583
 C    -0.395330    -4.930159    -3.000036
 C    -1.470768    -4.086799    -0.981111
 H    -0.322122    -5.690799    -3.779682
 C    -1.360723    -5.044395    -1.978727
 H    -2.219888    -4.166962    -0.191659
 H    -2.038167    -5.903007    -1.972358
 H     2.146112     0.431109     3.443737
 C     0.069474     0.949741     3.296460
 C     0.125177     1.740980     4.479211
 C    -1.201670     0.655971     2.691555
 C    -1.023650     2.256000     5.040144
 H     1.100870     1.938702     4.933400
 C    -2.372988     1.187179     3.300108
 C    -2.273667     1.972062     4.434292
 H    -0.976446     2.873224     5.939402
 H    -3.329949     0.981172     2.817426
 H    -3.185175     2.387546     4.873420
 O    -2.754157     1.642210    -0.721448
 C    -3.255707     0.407176    -1.188145
 O    -0.531267     0.953609    -0.715401
 C    -1.387547     1.960522    -0.927083
 C    -1.128871     3.179575    -0.009587
 O    -1.185533     2.372957    -2.281836
 O    -1.950623     4.305756    -0.386936
 C    -1.992949     3.452763    -2.698111
 C    -2.355811     4.499457    -1.649653
 O    -3.002870     5.468904    -1.948274
 H    -1.456624     3.979767    -3.502995
 C    -4.126192    -0.192504    -0.086817
 O    -4.582060     0.374147     0.869281
 O    -4.363359    -1.502419    -0.356165
 C    -5.276499    -2.154756     0.499545
 H    -5.080051    -1.922610     1.556806
 C    -6.713346    -1.774228     0.165268
 O    -7.055669    -1.098399    -0.768427
 O    -7.550442    -2.322636     1.059027
 C    -8.942526    -2.057032     0.870803
 H    -9.465837    -2.577751     1.681972
 H    -9.140701    -0.975857     0.919958
 H    -9.283382    -2.431083    -0.106483
 H    -5.147145    -3.235860     0.343378
 H    -2.953190     3.108862    -3.121936
 H    -1.478919     2.911454     0.996664
 C     0.325034     3.621789     0.024324
 H     0.963366     2.842456     0.461721
 H     0.692035     3.830864    -0.991288
 H     0.414520     4.534659     0.631114
 H    -2.436022    -0.305140    -1.365705
 C    -4.075153     0.561618    -2.475657
 H    -4.867297     1.311690    -2.332421
 H    -3.418486     0.880412    -3.297430
 H    -4.547519    -0.392961    -2.746926

96
R-BB-FM1-SI-INT3 E=-2917.728970
Al     2.431807    -1.623617    -0.328391
 N     2.338523     0.161295    -1.364071
 O     2.360991    -3.112990     0.775146
 O     4.243640    -1.601566    -0.552755
 N     2.357822    -0.452691     1.397646
 C     1.937354    -0.912462     2.546835
 C     2.948114     0.852221     1.440866
 C     2.400876     1.944330     0.770360
 C     4.144895     0.990136     2.199268
 C     1.159550     1.806524    -0.050700
 C     3.097927     3.206435     0.814274
 C     4.790210     2.198743     2.290580
 H     4.549129     0.103973     2.692174
 C    -0.047101     2.528482     0.240609
 C     1.200741     0.991320    -1.177899
 C     2.664274     4.348514     0.077310
 C     4.294155     3.335479     1.599326
 H     5.706927     2.290938     2.878846
 C    -0.208563     3.308358     1.422902
 C    -1.149008     2.456739    -0.679143
 C     0.110755     0.924345    -2.082824
 C     3.350203     5.544219     0.136556
 H     1.777753     4.271213    -0.551721
 C     4.972281     4.585679     1.647992
 C    -1.381982     3.988698     1.676005
 H     0.613279     3.358837     2.138803
 C    -2.340889     3.182557    -0.394256
 C    -1.029709     1.654675    -1.846651
 H     0.192284     0.268652    -2.951321
 C     3.202768     0.449521    -2.292052
 H     2.995401     6.399803    -0.443766
 C     4.511469     5.672135     0.937022
 H     5.877238     4.664019     2.256738
 C    -2.458969     3.933916     0.756350
 H    -1.482055     4.575970     2.592413
 H    -3.167467     3.128964    -1.108533
 H    -1.873500     1.593158    -2.537132
 H     2.990156     1.307539    -2.950340
 C     4.452701    -0.220871    -2.506497
 H     5.042912     6.626090     0.979666
 H    -3.379490     4.486084     0.962136
 C     5.262357     0.177602    -3.599977
 C     4.936964    -1.207906    -1.580796
 H     4.874806     0.937089    -4.286313
 C     6.515327    -0.370038    -3.806466
 C     6.237683    -1.734029    -1.804109
 H     7.126441    -0.060880    -4.656842
 C     6.996493    -1.330834    -2.890459
 H     6.605531    -2.478444    -1.095215
 H     7.988670    -1.766764    -3.040546
 H     1.899096    -0.205574     3.390758
 C     1.566183    -2.259218     2.858327
 C     1.021662    -2.547487     4.137152
 C     1.866132    -3.329522     1.948885
 C     0.755517    -3.846252     4.528343
 H     0.816514    -1.714940     4.817578
 C     1.612149    -4.659244     2.392519
 C     1.063937    -4.902401     3.639875
 H     0.329830    -4.057379     5.511333
 H     1.858505    -5.473182     1.707529
 H     0.870210    -5.934617     3.946440
 O    -3.706698    -0.971962     0.927760
 C    -4.514481     0.181688     0.672957
 O    -2.905353    -0.932594    -1.183836
 C    -2.968972    -1.434864    -0.093731
 C    -2.242103    -2.695750     0.344094
 O     1.915966    -2.500384    -1.822090
 O    -1.377636    -3.179830    -0.673858
 C     0.751010    -3.218389    -1.840741
 C    -0.183351    -2.614622    -0.798585
 O     0.197851    -1.695102    -0.082886
 H    -1.691876    -2.498994     1.275564
 C    -5.635783    -0.183455    -0.294376
 O    -6.046316    -1.291069    -0.509732
 O    -6.135342     0.938950    -0.857624
 C    -7.318753     0.783375    -1.618077
 H    -7.267632    -0.104206    -2.266590
 C    -8.532301     0.663038    -0.703979
 O    -8.498950     0.706906     0.497911
 O    -9.641859     0.507711    -1.435705
 C   -10.870401     0.374266    -0.713573
 H   -11.657199     0.260693    -1.468790
 H   -10.838996    -0.508180    -0.057362
 H   -11.057249     1.265567    -0.096138
 H    -7.419984     1.679859    -2.245989
 H    -2.986795    -3.483904     0.524502
 H     0.888626    -4.272974    -1.499134
 C     0.097132    -3.264092    -3.229400
 H     0.812621    -3.708036    -3.936342
 H    -0.825287    -3.864109    -3.224907
 H    -0.142441    -2.247022    -3.575897
 H    -3.898736     0.963820     0.205207
 C    -5.075099     0.659307     2.006831
 H    -4.250904     0.949324     2.674308
 H    -5.732683     1.524302     1.845681
 H    -5.662005    -0.139644     2.482918

96
R-AB-FM1-SI-INT3 E=-2917.723954
Al    -2.290459    -1.389594     1.040591
 N    -1.800703     0.611855     1.307579
 O    -2.598516    -3.144129     0.526763
 O    -3.933102    -1.028429     1.751423
 N    -2.779895    -0.835069    -0.919830
 C    -2.759300    -1.675217    -1.919527
 C    -3.331372     0.454174    -1.210532
 C    -2.565132     1.616828    -1.168073
 C    -4.716478     0.507116    -1.532757
 C    -1.116971     1.567174    -0.799559
 C    -3.208853     2.882929    -1.411797
 C    -5.332580     1.703078    -1.809069
 H    -5.282601    -0.426243    -1.534025
 C    -0.071998     1.938303    -1.712110
 C    -0.778741     1.167109     0.489405
 C    -2.518455     4.126537    -1.302813
 C    -4.604537     2.920966    -1.750518
 H    -6.397015     1.730319    -2.056485
 C    -0.326023     2.281394    -3.072009
 C     1.290920     1.938671    -1.256646
 C     0.565959     1.200089     0.943126
 C    -3.159898     5.325522    -1.536544
 H    -1.465219     4.126793    -1.021903
 C    -5.234001     4.173730    -1.994566
 C     0.704565     2.610183    -3.928526
 H    -1.354173     2.275083    -3.436912
 C     2.331003     2.282764    -2.166229
 C     1.576708     1.583215     0.091772
 H     0.780957     0.888148     1.967613
 C    -2.323223     1.314496     2.268020
 H    -2.605776     6.262836    -1.440897
 C    -4.530050     5.353988    -1.894498
 H    -6.295757     4.181073    -2.255997
 C     2.046583     2.614653    -3.473745
 H     0.484191     2.865189    -4.968458
 H     3.360839     2.260222    -1.803397
 H     2.616191     1.584976     0.427153
 H    -1.899179     2.310840     2.474246
 C    -3.455149     0.929092     3.061705
 H    -5.025649     6.310014    -2.080959
 H     2.853063     2.875174    -4.164112
 C    -3.858877     1.773371     4.126635
 C    -4.241152    -0.228291     2.729350
 H    -3.249540     2.654200     4.352629
 C    -4.993430     1.505002     4.870514
 C    -5.415133    -0.463585     3.494837
 H    -5.288838     2.158422     5.693915
 C    -5.771202     0.374390     4.538421
 H    -6.013550    -1.339552     3.236783
 H    -6.674001     0.154593     5.116088
 H    -2.996833    -1.280033    -2.920158
 C    -2.508566    -3.083775    -1.859107
 C    -2.402337    -3.818831    -3.068179
 C    -2.498954    -3.771253    -0.598043
 C    -2.271102    -5.195112    -3.063818
 H    -2.428555    -3.271963    -4.016115
 C    -2.394389    -5.192291    -0.626454
 C    -2.273836    -5.875517    -1.824124
 H    -2.182629    -5.750856    -3.999481
 H    -2.406372    -5.715814     0.331802
 H    -2.184915    -6.965960    -1.810610
 O     4.423571    -1.918806    -1.119256
 C     5.786566    -1.489900    -1.056854
 O     4.113375    -1.769150     1.118361
 C     3.698096    -2.001834     0.018552
 C     2.266496    -2.420813    -0.320322
 O    -1.418982    -1.823137     2.570188
 O     1.619074    -2.656753     0.942780
 C    -0.218824    -2.461311     2.502018
 C     0.380436    -2.245703     1.126421
 H    -0.267334    -3.568427     2.642977
 O    -0.295198    -1.703840     0.253509
 C     5.864093    -0.021772    -0.631178
 O     4.928910     0.712094    -0.450227
 O     7.152811     0.366967    -0.567348
 C     7.404159     1.687921    -0.119932
 C     7.349735     1.760814     1.402192
 O     7.156591     0.826614     2.131990
 O     7.560339     3.021910     1.799989
 C     7.543626     3.255658     3.212685
 H     7.730600     4.327779     3.346320
 H     6.567319     2.980267     3.638233
 H     8.324866     2.664558     3.713406
 H     6.682548     2.402150    -0.543306
 H     8.414197     1.954580    -0.462007
 H     0.529143    -2.106034     3.244786
 H     1.780479    -1.564077    -0.813322
 C     2.163811    -3.660243    -1.201826
 H     2.623378    -4.529377    -0.706987
 H     1.106804    -3.885466    -1.404587
 H     2.675613    -3.482875    -2.157259
 H     6.102991    -1.502787    -2.113011
 C     6.701042    -2.420789    -0.259454
 H     6.545290    -3.457094    -0.594812
 H     7.748229    -2.146676    -0.445833
 H     6.501024    -2.351085     0.816309

81
S-B-re-eq-FM1-INTalfa E=-2422.467557
Al     0.753695     0.831547     0.478394
 N    -0.726485     1.010765    -0.982565
 O     1.959146     0.655069     1.848234
 O     0.740560     2.621005     0.619448
 N    -0.581533    -0.194878     1.593067
 C    -0.192049    -1.055660     2.512032
 C    -1.990481     0.075196     1.559515
 C    -2.780828    -0.239515     0.458347
 C    -2.552979     0.708838     2.703362
 C    -2.189400    -0.908745    -0.738414
 C    -4.170448     0.142520     0.466847
 C    -3.887071     1.033872     2.744551
 H    -1.895784     0.946423     3.542457
 C    -2.599721    -2.218939    -1.164161
 C    -1.244165    -0.218426    -1.488009
 C    -5.026318    -0.056406    -0.656497
 C    -4.728974     0.772545     1.630946
 H    -4.308678     1.518337     3.629020
 C    -3.489084    -3.030086    -0.401377
 C    -2.084680    -2.751133    -2.395023
 C    -0.744068    -0.745630    -2.707732
 C    -6.352292     0.323131    -0.622203
 H    -4.621228    -0.510889    -1.560586
 C    -6.103194     1.142182     1.637802
 C    -3.856546    -4.287506    -0.834789
 H    -3.876582    -2.648783     0.544557
 C    -2.493016    -4.046951    -2.818223
 C    -1.170350    -1.972657    -3.157413
 H    -0.006246    -0.165718    -3.263362
 C    -1.030237     2.118137    -1.590831
 H    -6.983341     0.163106    -1.500057
 C    -6.902894     0.920944     0.537823
 H    -6.511598     1.615598     2.534761
 C    -3.360894    -4.801528    -2.058309
 H    -4.534445    -4.893461    -0.228309
 H    -2.097295    -4.438260    -3.759435
 H    -0.789457    -2.375724    -4.099540
 H    -1.706669     2.065296    -2.459042
 C    -0.577181     3.427975    -1.217447
 H    -7.956010     1.212170     0.553707
 H    -3.663212    -5.796915    -2.392892
 C    -1.023129     4.548510    -1.961992
 C     0.293079     3.618312    -0.096683
 H    -1.686561     4.379213    -2.815668
 C    -0.637492     5.833440    -1.623976
 C     0.667655     4.944197     0.234401
 H    -0.985385     6.690337    -2.204120
 C     0.213133     6.019490    -0.513842
 H     1.330046     5.082213     1.090964
 H     0.523570     7.031264    -0.237803
 H    -0.979179    -1.645943     3.005126
 C     1.133836    -1.270332     2.978937
 C     1.393291    -2.328229     3.896184
 C     2.170376    -0.324568     2.660406
 C     2.633935    -2.473068     4.478736
 H     0.585361    -3.027151     4.133726
 C     3.428924    -0.479358     3.308747
 C     3.650096    -1.530220     4.177112
 H     2.832364    -3.291436     5.173582
 H     4.209427     0.244446     3.070500
 H     4.633025    -1.638131     4.644851
 O     3.462308    -1.358982    -0.072749
 C     2.926445    -2.663999    -0.131726
 H     3.240644    -3.182001     0.785643
 H     3.311081    -3.231466    -0.999496
 H     1.823310    -2.650741    -0.167783
 O     1.633854    -0.107242    -0.759495
 C     2.930336    -0.394744    -0.974047
 C     3.121156    -0.843996    -2.430193
 O     3.715906     0.755901    -0.791196
 O     4.484781    -1.175168    -2.690368
 H     2.794221    -0.021069    -3.085859
 C     5.101744     0.632524    -1.102944
 C     5.471267    -0.551475    -2.011611
 H     5.353653     1.523885    -1.709081
 C     5.957137     0.645963     0.160922
 O     6.613738    -0.888217    -2.174082
 H     5.726907     1.549755     0.743764
 H     7.023196     0.643044    -0.104592
 H     5.734312    -0.238330     0.773527
 H     2.526794    -1.736940    -2.664900

81
S-A-si-INTalfa E=-2422.468148
Al     0.766811     0.988468     0.435409
 N    -0.468592    -0.047088     1.641512
 O     0.650985     2.783672     0.381943
 O     1.964477     1.082773     1.819380
 N    -0.734629     0.941326    -1.023139
 C    -1.130830     1.970052    -1.713258
 C    -1.176634    -0.353148    -1.428896
 C    -2.051332    -1.057439    -0.609670
 C    -0.687337    -0.915214    -2.636971
 C    -2.672395    -0.353999     0.551530
 C    -2.381957    -2.415682    -0.944613
 C    -1.046529    -2.190604    -3.003463
 H    -0.009581    -0.321981    -3.252546
 C    -4.088762    -0.083198     0.559867
 C    -1.895177     0.099812     1.612934
 C    -3.186776    -3.238320    -0.104314
 C    -1.875294    -2.983550    -2.162978
 H    -0.672839    -2.620479    -3.936438
 C    -4.941187    -0.423630    -0.531993
 C    -4.681648     0.577457     1.689369
 C    -2.494178     0.762472     2.722058
 C    -3.479733    -4.541155    -0.451104
 H    -3.567389    -2.828524     0.832355
 C    -2.206016    -4.327044    -2.496178
 C    -6.292946    -0.149279    -0.498183
 H    -4.514233    -0.904044    -1.412160
 C    -6.081045     0.835877     1.697817
 C    -3.849469     0.980336     2.767279
 H    -1.848187     1.110169     3.530892
 C     0.003155    -0.780639     2.632386
 H    -4.091902    -5.154700     0.214722
 C    -2.991638    -5.092394    -1.661539
 H    -1.816375    -4.745475    -3.428160
 C    -6.875004     0.478615     0.629990
 H    -6.920265    -0.417381    -1.352049
 H    -6.514083     1.334006     2.569464
 H    -4.297298     1.487834     3.625542
 H    -0.723268    -1.402697     3.176633
 C     1.336841    -0.808142     3.120858
 H    -3.234449    -6.124298    -1.926679
 H    -7.947937     0.685128     0.646325
 C     1.695331    -1.741231     4.135082
 C     2.267134     0.214978     2.723870
 H     0.967479    -2.504612     4.426550
 C     2.930324    -1.686648     4.743854
 C     3.517432     0.271606     3.403187
 H     3.205848    -2.409570     5.514119
 C     3.836953    -0.661632     4.369759
 H     4.212842     1.061125     3.113391
 H     4.812792    -0.608500     4.861414
 H    -1.818920     1.793671    -2.555572
 C    -0.769116     3.336473    -1.468236
 C    -1.316582     4.353944    -2.289631
 C     0.114344     3.683073    -0.396992
 C    -1.015607     5.686790    -2.074109
 H    -1.989902     4.065267    -3.102568
 C     0.403067     5.055729    -0.192563
 C    -0.149361     6.027199    -1.013181
 H    -1.441219     6.464318    -2.711395
 H     1.076647     5.313413     0.626854
 H     0.093877     7.078439    -0.834302
 O     3.769573     1.003446    -1.169617
 O     1.733350     0.022446    -0.715657
 C     3.468854     1.712910    -2.349301
 H     3.890489     1.225890    -3.248181
 H     2.380632     1.843966    -2.484883
 H     3.926512     2.707874    -2.251190
 C     3.047692    -0.192366    -0.908049
 C     3.266232    -1.233969    -2.034378
 C     5.044060    -0.915811     0.133624
 C     5.564117    -1.309453    -1.246798
 O     6.735318    -1.505140    -1.436296
 O     4.681452    -1.413864    -2.259518
 O     3.649577    -0.727584     0.250500
 C     2.615049    -2.578313    -1.749205
 H     1.524723    -2.467665    -1.693036
 H     2.864663    -3.290390    -2.550284
 H     2.969769    -2.982791    -0.790009
 H     2.883069    -0.830144    -2.983072
 H     5.332149    -1.715410     0.833785
 H     5.598332    -0.004968     0.418515

81
R-B-si-INTalfa E=-2422.46867697
Al     0.583969     1.329634     0.147356
 N    -0.976836     0.886569    -1.153126
 O     1.891132     1.702242     1.376543
 O     0.102287     3.060962     0.040075
 N    -0.342685     0.202926     1.540306
 C     0.309382    -0.317654     2.562798
 C    -1.771139     0.075196     1.604743
 C    -2.504317    -0.618130     0.646467
 C    -2.424239     0.717900     2.694918
 C    -1.823026    -1.289829    -0.499798
 C    -3.942893    -0.624453     0.739859
 C    -3.791033     0.677413     2.823635
 H    -1.814036     1.260922     3.419646
 C    -1.878183    -2.711638    -0.700089
 C    -1.160786    -0.500185    -1.432145
 C    -4.772422    -1.228491    -0.250786
 C    -4.588446     0.018576     1.850642
 H    -4.279694     1.173009     3.666465
 C    -2.458512    -3.598368     0.252427
 C    -1.315136    -3.275125    -1.895389
 C    -0.618384    -1.059488    -2.618476
 C    -6.147447    -1.216116    -0.138203
 H    -4.309779    -1.702181    -1.116440
 C    -6.008419     0.004246     1.942677
 C    -2.487485    -4.960226     0.033138
 H    -2.878852    -3.188669     1.172055
 C    -1.370408    -4.683108    -2.094493
 C    -0.710628    -2.411682    -2.850149
 H    -0.116959    -0.396877    -3.324978
 C    -1.615455     1.762718    -1.868755
 H    -6.757526    -1.682876    -0.915649
 C    -6.776170    -0.602211     0.972599
 H    -6.480481     0.493790     2.798792
 C    -1.944101    -5.511030    -1.153608
 H    -2.931250    -5.620717     0.782368
 H    -0.940553    -5.098778    -3.009896
 H    -0.296193    -2.842411    -3.765499
 H    -2.305086     1.395605    -2.645646
 C    -1.521505     3.187848    -1.723868
 H    -7.866000    -0.604254     1.052398
 H    -1.976327    -6.591039    -1.316842
 C    -2.316586     4.017327    -2.553492
 C    -0.659745     3.776816    -0.744006
 H    -2.967469     3.544971    -3.295635
 C    -2.282607     5.395324    -2.433913
 C    -0.647952     5.189888    -0.636045
 H    -2.898503     6.025977    -3.077968
 C    -1.439177     5.973711    -1.462266
 H     0.008701     5.633081     0.115031
 H    -1.405803     7.061969    -1.357998
 H    -0.261884    -0.988537     3.221523
 C     1.652075    -0.064543     2.951200
 C     2.214126    -0.785409     4.042249
 C     2.381925     1.021686     2.356363
 C     3.459404    -0.463382     4.538651
 H     1.635538    -1.601664     4.485469
 C     3.648926     1.353042     2.914051
 C     4.169591     0.620643     3.963215
 H     3.891077    -1.023575     5.370292
 H     4.194920     2.186102     2.468882
 H     5.153945     0.883695     4.361164
 O     3.924412     0.834168    -0.674877
 O     1.644934     0.673310    -1.128081
 C     2.840117     0.057345    -1.160938
 C     3.118394    -0.424162    -2.592272
 O     2.812404    -1.080714    -0.329998
 O     4.377440    -1.088897    -2.682796
 H     2.305622    -1.104849    -2.888297
 C     3.950322    -1.942266    -0.389647
 C     4.853405    -1.770919    -1.623032
 O     5.940489    -2.282091    -1.678048
 H     3.151403     0.415555    -3.299500
 H     3.545092    -2.967084    -0.495938
 C     4.767214    -1.870229     0.896816
 H     5.580024    -2.608639     0.866760
 H     5.195479    -0.865576     1.014357
 H     4.116131    -2.076708     1.758327
 C     4.138596     2.095394    -1.267851
 H     4.502462     2.014108    -2.309673
 H     3.227083     2.715444    -1.251043
 H     4.915523     2.598093    -0.674340

81
R-A-re-INTalfa E=-2422.471336
Al     0.714823     1.082538     0.512026
 N    -0.649742     0.867733    -1.019354
 O     1.856729     1.195794     1.944516
 O     0.456377     2.858943     0.449157
 N    -0.565870     0.037521     1.680714
 C    -0.158388    -0.630702     2.739401
 C    -1.991255     0.127168     1.517231
 C    -2.650891    -0.423803     0.421709
 C    -2.709943     0.836443     2.520174
 C    -1.889843    -1.172606    -0.622347
 C    -4.068912    -0.209800     0.285103
 C    -4.070334     1.005201     2.426341
 H    -2.153592     1.260424     3.358751
 C    -2.108172    -2.568906    -0.882981
 C    -0.949547    -0.482209    -1.378317
 C    -4.802662    -0.657143    -0.853147
 C    -4.785225     0.500965     1.307745
 H    -4.612165     1.550354     3.203448
 C    -2.993850    -3.368775    -0.104053
 C    -1.394035    -3.198737    -1.958758
 C    -0.233008    -1.109641    -2.430248
 C    -6.159639    -0.433751    -0.962341
 H    -4.277485    -1.179885    -1.652531
 C    -6.186947     0.705188     1.169588
 C    -3.173025    -4.708911    -0.379604
 H    -3.533544    -2.910678     0.726045
 C    -1.609528    -4.580953    -2.220829
 C    -0.471069    -2.431960    -2.722609
 H     0.534998    -0.541781    -2.956173
 C    -1.075749     1.835204    -1.771199
 H    -6.695711    -0.783460    -1.848201
 C    -6.864412     0.246602     0.060963
 H    -6.716430     1.243249     1.960516
 C    -2.480289    -5.322923    -1.452021
 H    -3.853712    -5.302695     0.235751
 H    -1.061416    -5.047614    -3.043808
 H     0.077859    -2.919623    -3.532455
 H    -1.671844     1.579318    -2.661460
 C    -0.857585     3.235711    -1.528893
 H    -7.940204     0.412264    -0.035678
 H    -2.633391    -6.384291    -1.662312
 C    -1.427708     4.181258    -2.416289
 C    -0.105386     3.686316    -0.397963
 H    -1.998376     3.814711    -3.274960
 C    -1.277339     5.541794    -2.210181
 C     0.029040     5.082431    -0.203979
 H    -1.720761     6.261985    -2.900484
 C    -0.543115     5.983275    -1.090720
 H     0.600961     5.419609     0.662631
 H    -0.419303     7.055881    -0.916515
 H    -0.912342    -1.232202     3.269144
 C     1.148245    -0.626968     3.305895
 C     1.452132    -1.515488     4.374765
 C     2.109033     0.363933     2.901176
 C     2.668500    -1.457852     5.022314
 H     0.700407    -2.252066     4.674238
 C     3.342566     0.418934     3.609106
 C     3.611100    -0.476424     4.628117
 H     2.902124    -2.149946     5.833490
 H     4.067532     1.175195     3.303151
 H     4.574810    -0.424685     5.142756
 O     4.033421     0.995501    -0.572329
 O     1.838539     0.254291    -0.571512
 C     3.114618    -0.027293    -0.870369
 C     3.647724    -1.279702    -0.139662
 O     3.143882    -0.301602    -2.279013
 O     4.959189    -1.647690    -0.625182
 C     4.435236    -0.566824    -2.777886
 C     5.377889    -1.342406    -1.862141
 O     6.474672    -1.665200    -2.237726
 H     3.811250    -1.004588     0.912216
 H     4.972622     0.360102    -3.052935
 C     3.740907     2.279774    -1.092706
 H     3.447999     2.231957    -2.155467
 H     2.940954     2.781044    -0.523129
 H     4.660805     2.874673    -0.999916
 H     4.323380    -1.159610    -3.699283
 C     2.727944    -2.484997    -0.244235
 H     1.767019    -2.286879     0.249009
 H     2.526208    -2.726677    -1.298260
 H     3.203004    -3.352715     0.236370

81
R-A-FM1-INT3 E=-2422.493199
Al     0.137942    -1.885513    -0.318551
 N     1.174337    -0.407791    -1.314233
 O    -0.900118    -3.020499     0.717441
 O     1.691592    -2.837636    -0.209043
 N     0.423753    -0.723264     1.395357
 C    -0.354985    -0.805207     2.441582
 C     1.600721     0.075095     1.568181
 C     1.836321     1.233637     0.829554
 C     2.547299    -0.378075     2.530130
 C     0.860035     1.707554    -0.199091
 C     3.082056     1.935631     1.018011
 C     3.714797     0.309187     2.753727
 H     2.331711    -1.300700     3.072334
 C     0.192882     2.976222    -0.109593
 C     0.633960     0.905851    -1.313602
 C     3.448440     3.071435     0.236064
 C     4.020721     1.475004     2.003362
 H     4.432012    -0.050097     3.496324
 C     0.297559     3.820797     1.033943
 C    -0.629473     3.416205    -1.203076
 C    -0.182016     1.342466    -2.388193
 C     4.648918     3.722129     0.433589
 H     2.769177     3.426597    -0.538542
 C     5.245710     2.174876     2.189724
 C    -0.356222     5.034502     1.089236
 H     0.903808     3.492474     1.879535
 C    -1.277978     4.681347    -1.119195
 C    -0.785424     2.576662    -2.339675
 H    -0.334380     0.671311    -3.235414
 C     2.204988    -0.683563    -2.057136
 H     4.903139     4.586305    -0.185509
 C     5.556641     3.278657     1.426145
 H     5.943382     1.810591     2.948783
 C    -1.146473     5.477043    -0.000633
 H    -0.262892     5.660921     1.980057
 H    -1.883885     5.012079    -1.967556
 H    -1.424493     2.907460    -3.161170
 H     2.593300     0.107119    -2.719468
 C     2.927891    -1.922706    -2.054215
 H     6.502250     3.805605     1.575874
 H    -1.648936     6.446414     0.049364
 C     3.999038    -2.090503    -2.967674
 C     2.652205    -2.943138    -1.080305
 H     4.194326    -1.295492    -3.694242
 C     4.789132    -3.225402    -2.951684
 C     3.496461    -4.085711    -1.071288
 H     5.606515    -3.346740    -3.665349
 C     4.526820    -4.222326    -1.986883
 H     3.289333    -4.855890    -0.325694
 H     5.148977    -5.121896    -1.960790
 H    -0.146888    -0.124152     3.282011
 C    -1.432376    -1.724903     2.651429
 C    -2.243048    -1.584985     3.807974
 C    -1.612612    -2.853661     1.782096
 C    -3.223455    -2.510076     4.114941
 H    -2.075501    -0.723746     4.462512
 C    -2.608089    -3.807645     2.141777
 C    -3.392625    -3.629886     3.268247
 H    -3.846177    -2.389804     5.003663
 H    -2.729798    -4.676153     1.491127
 H    -4.155236    -4.375775     3.511517
 O    -5.077817     2.016207    -0.443423
 C    -5.119959     3.367589    -0.912021
 H    -4.112982     3.810612    -0.896150
 H    -5.780443     3.907686    -0.222931
 H    -5.514989     3.412078    -1.937561
 O    -3.889151     1.390980    -2.254214
 C    -4.421847     1.131282    -1.207332
 C    -4.448912    -0.247572    -0.544026
 O    -0.506848    -2.475248    -1.902722
 O    -3.778902    -1.183608    -1.399298
 C    -1.843553    -2.414305    -2.155587
 C    -2.471852    -1.350863    -1.276728
 O    -1.777943    -0.736277    -0.473545
 C    -5.858558    -0.769787    -0.297801
 H    -6.405756    -0.072995     0.351131
 H    -6.404337    -0.877822    -1.247291
 H    -5.809559    -1.752081     0.193590
 H    -2.090030    -2.153831    -3.209167
 H    -3.892845    -0.163998     0.402801
 H    -2.404006    -3.355540    -1.945893

87
S-A-si-FM1-TS1-OiPr E=-2501.128721
Al     0.945225     0.706842     0.449228
 N    -0.513401     0.674937    -1.071987
 O     2.066212     0.625689     1.923311
 O     0.463317     2.459117     0.716383
 N    -0.537807    -0.096298     1.685891
 C    -0.243823    -0.831145     2.726259
 C    -1.915021     0.256537     1.546872
 C    -2.693026    -0.179040     0.477864
 C    -2.466775     1.104013     2.549489
 C    -2.131622    -1.059472    -0.592164
 C    -4.053307     0.291564     0.368900
 C    -3.773326     1.519781     2.484208
 H    -1.816820     1.431127     3.363210
 C    -2.651882    -2.375273    -0.843772
 C    -1.141270    -0.553622    -1.429212
 C    -4.890750    -0.023149    -0.742464
 C    -4.599030     1.137898     1.393603
 H    -4.184652     2.168685     3.261836
 C    -3.578589    -3.010268     0.033055
 C    -2.223979    -3.094689    -2.011284
 C    -0.757192    -1.249267    -2.604510
 C    -6.185560     0.447240    -0.822559
 H    -4.497383    -0.640430    -1.549735
 C    -5.941465     1.597321     1.286697
 C    -4.055447    -4.277899    -0.229331
 H    -3.904052    -2.482133     0.930549
 C    -2.745106    -4.395902    -2.259181
 C    -1.296515    -2.480852    -2.896807
 H    -0.035772    -0.780544    -3.276787
 C    -0.844107     1.744555    -1.735941
 H    -6.799859     0.192658    -1.690056
 C    -6.724612     1.258972     0.204767
 H    -6.337967     2.235548     2.081104
 C    -3.641425    -4.978592    -1.389349
 H    -4.757898    -4.747353     0.464024
 H    -2.415381    -4.929321    -3.155105
 H    -1.006528    -3.007263    -3.810183
 H    -1.503846     1.626754    -2.611235
 C    -0.499986     3.091164    -1.386009
 H    -7.753204     1.620832     0.132185
 H    -4.031204    -5.979871    -1.588705
 C    -0.889318     4.147458    -2.248854
 C     0.084883     3.387675    -0.108234
 H    -1.345631     3.894665    -3.211039
 C    -0.709978     5.471048    -1.891651
 C     0.221584     4.757825     0.247302
 H    -1.004853     6.276560    -2.566986
 C    -0.155742     5.764506    -0.626143
 H     0.647702     4.982806     1.226895
 H    -0.022534     6.808391    -0.327331
 H    -1.080940    -1.282321     3.282698
 C     1.057272    -1.063981     3.273357
 C     1.209029    -1.998334     4.330404
 C     2.165232    -0.240931     2.877625
 C     2.414914    -2.147092     4.988819
 H     0.344568    -2.603175     4.622009
 C     3.382140    -0.386558     3.602931
 C     3.500770    -1.321196     4.616395
 H     2.525370    -2.875165     5.794972
 H     4.218147     0.255883     3.319236
 H     4.454173    -1.419666     5.144239
 O     2.351478     0.894540    -0.781159
 O     1.395631    -1.207749    -0.037246
 C     2.531788    -1.202439    -0.551116
 C     2.729572    -1.591389    -2.006798
 O     3.592254    -1.314411     0.244270
 O     4.014595    -1.203633    -2.521010
 C     4.879228    -1.633090    -0.282988
 C     5.109122    -1.298012    -1.748774
 H     5.066583    -2.712275    -0.140172
 H     5.621122    -1.084571     0.310763
 O     6.211382    -1.143547    -2.194256
 C     2.495005    -3.088992    -2.209383
 H     1.468382    -3.347427    -1.915540
 H     2.639770    -3.337913    -3.270966
 H     3.191852    -3.698669    -1.613029
 H     2.007701    -1.009821    -2.585293
 C     3.464679     1.747517    -0.961803
 C     3.575479     2.879346     0.064600
 C     3.481511     2.282382    -2.396823
 H     4.379174     1.130289    -0.826689
 H     3.503289     2.484411     1.086805
 H     4.546497     3.388319    -0.053469
 H     2.785075     3.631556    -0.072826
 H     3.470202     1.452914    -3.120367
 H     2.597120     2.915569    -2.576515
 H     4.383220     2.887790    -2.586113

87
S-A-si-FM1-TS2-OiPr E=-2422.457381
Al     1.122650     0.588940     0.055213
 N    -0.565971     0.498452    -1.241063
 O     2.428073     0.792862     1.349515
 O     0.910057     2.418242    -0.037209
 N    -0.165032     0.174598     1.593973
 C     0.252835    -0.400941     2.697923
 C    -1.479560     0.729558     1.653635
 C    -2.513454     0.312972     0.823648
 C    -1.683234     1.776342     2.599147
 C    -2.335483    -0.785446    -0.171659
 C    -3.780779     1.004510     0.887184
 C    -2.897992     2.404288     2.710278
 H    -0.838522     2.082777     3.218818
 C    -3.137786    -1.977584    -0.114721
 C    -1.482027    -0.595217    -1.256550
 C    -4.862231     0.718946     0.001784
 C    -3.974562     2.048208     1.855116
 H    -3.040591     3.204028     3.441683
 C    -3.919317    -2.315247     1.028326
 C    -3.159462    -2.874182    -1.236100
 C    -1.559563    -1.452958    -2.386445
 C    -6.060051     1.399125     0.086087
 H    -4.739075    -0.045794    -0.764354
 C    -5.225509     2.722593     1.924374
 C    -4.672559    -3.470344     1.061807
 H    -3.906415    -1.650144     1.893039
 C    -3.958498    -4.050653    -1.175334
 C    -2.389677    -2.550387    -2.385267
 H    -0.944321    -1.223668    -3.257850
 C    -0.752041     1.431805    -2.135765
 H    -6.866528     1.159901    -0.611774
 C    -6.252833     2.405553     1.062834
 H    -5.351864     3.509006     2.673482
 C    -4.699286    -4.346636    -0.051634
 H    -5.253009    -3.713437     1.955385
 H    -3.969108    -4.721572    -2.038837
 H    -2.446293    -3.198978    -3.263657
 H    -1.532035     1.264219    -2.896432
 C    -0.107074     2.707833    -2.181928
 H    -7.207984     2.933013     1.123305
 H    -5.304822    -5.255578    -0.014346
 C    -0.363637     3.576139    -3.274820
 C     0.656467     3.175575    -1.059470
 H    -0.962407     3.202388    -4.111400
 C     0.123225     4.869346    -3.292113
 C     1.113229     4.522250    -1.088315
 H    -0.069490     5.526952    -4.142063
 C     0.861696     5.335412    -2.180428
 H     1.682456     4.879095    -0.227782
 H     1.241862     6.361145    -2.181098
 H    -0.511251    -0.673560     3.442876
 C     1.607629    -0.610785     3.090854
 C     1.891186    -1.343056     4.275837
 C     2.654252     0.121040     2.430213
 C     3.164610    -1.371500     4.806796
 H     1.074439    -1.879884     4.768490
 C     3.945150     0.120780     3.034074
 C     4.186698    -0.619357     4.176767
 H     3.379498    -1.943641     5.711717
 H     4.732104     0.696731     2.545756
 H     5.192570    -0.619984     4.607181
 O     2.506532    -2.191928    -2.052090
 O     1.618606    -1.353502    -0.143378
 C     2.582370    -1.422320    -0.962627
 C     4.099675    -1.340808    -0.664532
 O     2.328210     0.485514    -1.436479
 O     4.601316    -0.196138     0.002551
 H     4.575280    -1.413941    -1.656012
 C     4.506951    -2.545497     0.181946
 C     3.473202     1.259738    -1.618883
 C     4.518664     1.053420    -0.525536
 H     5.594690    -2.523640     0.339019
 H     4.238233    -3.483805    -0.322640
 H     4.010458    -2.506837     1.162125
 H     3.950611     1.016859    -2.591128
 O     5.248665     1.915519    -0.119295
 H     3.250815     2.339689    -1.637647
 C     1.340309    -3.000501    -2.339692
 C     1.519286    -4.373240    -1.702201
 C     1.219239    -3.047327    -3.854737
 H     0.471782    -2.508297    -1.892232
 H     1.608218    -4.287391    -0.609270
 H     0.644492    -5.005619    -1.920886
 H     2.416792    -4.877624    -2.095290
 H     1.131702    -2.032742    -4.271957
 H     2.106570    -3.523018    -4.301793
 H     0.331683    -3.627449    -4.150729

87
S-A-re-FM1-TS1-OiPr E=-2501.125036
Al     1.074291     0.575657     0.461191
 N    -0.389292     0.525452    -1.090334
 O     2.121763     0.523421     1.999251
 O     0.668253     2.358871     0.623290
 N    -0.505873    -0.062062     1.700309
 C    -0.310420    -0.707944     2.819617
 C    -1.851332     0.382185     1.498296
 C    -2.647721    -0.076238     0.454603
 C    -2.347511     1.346458     2.422086
 C    -2.137340    -1.060620    -0.544983
 C    -3.969220     0.482276     0.289656
 C    -3.619405     1.849267     2.306645
 H    -1.681719     1.691450     3.215311
 C    -2.756900    -2.343199    -0.734132
 C    -1.103702    -0.674868    -1.393936
 C    -4.815965     0.146046    -0.808351
 C    -4.462062     1.441496     1.238672
 H    -3.987792     2.586659     3.024634
 C    -3.725536    -2.865070     0.171446
 C    -2.388053    -3.144717    -1.866953
 C    -0.784430    -1.445622    -2.540991
 C    -6.072866     0.699660    -0.942608
 H    -4.460594    -0.556617    -1.561399
 C    -5.767213     1.985228     1.078329
 C    -4.296352    -4.104792    -0.030526
 H    -4.007234    -2.273068     1.043807
 C    -3.005652    -4.413418    -2.053203
 C    -1.422729    -2.639866    -2.779933
 H    -0.022209    -1.070825    -3.222005
 C    -0.686226     1.582884    -1.788149
 H    -6.695086     0.424956    -1.798244
 C    -6.562585     1.621943     0.013548
 H    -6.123832     2.708865     1.816456
 C    -3.939223    -4.887284    -1.156676
 H    -5.028912    -4.487916     0.684477
 H    -2.719880    -5.011526    -2.923068
 H    -1.178817    -3.225846    -3.670332
 H    -1.362557     1.458744    -2.649873
 C    -0.292076     2.931440    -1.497031
 H    -7.562034     2.048887    -0.100925
 H    -4.402442    -5.865385    -1.308870
 C    -0.651178     3.961566    -2.402636
 C     0.314945     3.263296    -0.239716
 H    -1.125998     3.683060    -3.348612
 C    -0.419624     5.292869    -2.107405
 C     0.506376     4.641267     0.052777
 H    -0.692023     6.077390    -2.816079
 C     0.157869     5.621936    -0.861808
 H     0.948238     4.894129     1.018561
 H     0.332306     6.672391    -0.611109
 H    -1.201031    -1.058253     3.365329
 C     0.938069    -0.924417     3.483481
 C     0.969272    -1.709289     4.665062
 C     2.096220    -0.176888     3.085151
 C     2.101677    -1.772367     5.455040
 H     0.067515    -2.260111     4.950449
 C     3.227172    -0.213846     3.951796
 C     3.228833    -1.000818     5.090552
 H     2.119714    -2.385168     6.358464
 H     4.096498     0.386611     3.676591
 H     4.120464    -1.021197     5.724237
 O     2.536656     0.630696    -0.690399
 O     1.447556    -1.401905     0.066846
 C     2.369446    -1.520484    -0.755042
 C     3.771806    -2.004296    -0.389360
 O     2.059354    -1.691649    -2.041500
 O     4.749023    -1.563307    -1.350302
 H     3.698079    -3.110052    -0.465596
 C     4.268711    -1.637383     0.986920
 C     3.050555    -2.099045    -2.981403
 C     4.464597    -1.644086    -2.659758
 H     5.291267    -2.021344     1.110394
 H     3.624625    -2.089100     1.751260
 H     4.255637    -0.549972     1.120515
 H     3.046112    -3.202239    -3.058474
 O     5.279166    -1.404011    -3.505336
 H     2.766805    -1.687769    -3.957724
 C     3.580477     1.518947    -1.046805
 C     3.849586     2.606571    -0.001073
 C     3.337709     2.114522    -2.438104
 H     4.505863     0.915115    -1.109416
 H     3.969184     2.163628     0.997748
 H     4.772482     3.152377    -0.258398
 H     3.027939     3.334319     0.052483
 H     3.182224     1.315980    -3.181443
 H     2.445275     2.760347    -2.440778
 H     4.200147     2.717470    -2.767045

87
S-A-re-FM2-TS2-OiPr E=-2501.139592
Al     0.997007     0.619735     0.714983
 N    -0.434053     0.942764    -0.752847
 O     2.131909     0.071088     2.072525
 O     0.433194     2.164308     1.519365
 N    -0.460782    -0.592655     1.629131
 C    -0.180975    -1.537685     2.489463
 C    -1.847239    -0.230545     1.567693
 C    -2.602331    -0.368497     0.407332
 C    -2.427990     0.306335     2.751562
 C    -1.983527    -0.916386    -0.834901
 C    -3.970218     0.083647     0.404434
 C    -3.742868     0.702386     2.775740
 H    -1.796489     0.418708     3.634829
 C    -2.421530    -2.151401    -1.426545
 C    -0.963011    -0.192675    -1.443301
 C    -4.784308     0.055960    -0.766424
 C    -4.547644     0.611463     1.609130
 H    -4.176710     1.113662     3.690877
 C    -3.391539    -2.995126    -0.811728
 C    -1.849997    -2.574959    -2.673833
 C    -0.410364    -0.613269    -2.680093
 C    -6.089975     0.501185    -0.741435
 H    -4.363075    -0.319634    -1.699047
 C    -5.900122     1.053845     1.603538
 C    -3.780755    -4.180627    -1.400889
 H    -3.824515    -2.697452     0.144257
 C    -2.280848    -3.798126    -3.259513
 C    -0.855465    -1.764173    -3.286619
 H     0.378731    -0.017255    -3.132581
 C    -0.884101     2.129053    -1.042786
 H    -6.688933     0.471668    -1.655191
 C    -6.660491     0.998643     0.455789
 H    -6.323621     1.448207     2.531275
 C    -3.226851    -4.586350    -2.640109
 H    -4.521312    -4.814128    -0.906098
 H    -1.838178    -4.106392    -4.210536
 H    -0.429183    -2.080181    -4.242357
 H    -1.570432     2.228952    -1.899370
 C    -0.604312     3.328876    -0.307879
 H    -7.697253     1.343960     0.463520
 H    -3.545926    -5.526072    -3.097518
 C    -1.064667     4.568979    -0.820253
 C     0.021462     3.276488     0.986074
 H    -1.553791     4.580011    -1.799353
 C    -0.907451     5.744438    -0.109940
 C     0.144934     4.497160     1.703244
 H    -1.257252     6.694617    -0.518274
 C    -0.297736     5.692967     1.163176
 H     0.613067     4.454708     2.688592
 H    -0.174479     6.616078     1.737120
 C     3.518523    -2.389095     4.338058
 H     4.460030    -2.589540     4.857469
 C     3.411544    -1.257746     3.546799
 H     4.243721    -0.558694     3.441741
 C     2.211821    -0.972737     2.836502
 C     2.436928    -3.285351     4.493840
 H     2.539210    -4.169873     5.125286
 C     1.106987    -1.870283     3.015689
 C     1.245256    -3.009727     3.850813
 H     0.383102    -3.671202     3.980202
 H    -1.024785    -2.111369     2.904012
 O     3.230284     0.707551    -2.204769
 O     2.396771     1.521596    -0.245151
 C     3.024095     0.592825    -0.879570
 C     4.227560    -0.109266    -0.240620
 C     2.153940    -2.011987    -0.616822
 C     3.579199    -2.294603    -1.098403
 O     3.871130    -3.349240    -1.596297
 O     4.516113    -1.344461    -0.922876
 O     1.810319    -0.652528    -0.575425
 H     2.064826    -2.481088     0.381994
 C     5.485875     0.738160    -0.305869
 H     5.759968     0.934878    -1.352053
 H     6.315841     0.206660     0.182551
 H     5.321396     1.693945     0.212815
 H     1.488856    -2.568050    -1.298623
 H     3.963642    -0.312721     0.803589
 C     2.562972     1.736740    -2.974749
 C     2.564161     1.244750    -4.415419
 C     3.283165     3.070691    -2.806807
 H     1.534444     1.833793    -2.597874
 H     2.075608     0.262869    -4.504066
 H     2.036599     1.959840    -5.065520
 H     3.596555     1.137807    -4.783339
 H     3.267657     3.389938    -1.756273
 H     4.329012     2.989890    -3.144170
 H     2.785999     3.845762    -3.411843

87
S-A-re-FF-TS1-OiPr E=-2501.126804
Al    -0.963906     0.037090    -0.148278
 N     0.573321    -0.560674    -1.384355
 O    -0.802944     1.808694    -0.725324
 O    -1.019077    -1.745220     0.403777
 N     0.494708     0.509678     1.219401
 C     0.629008     1.698838     1.734440
 C     1.524310    -0.448708     1.483963
 C     2.586782    -0.543148     0.584013
 C     1.429780    -1.303894     2.610482
 C     2.658303     0.384394    -0.594275
 C     3.574492    -1.569705     0.787836
 C     2.394071    -2.256499     2.839987
 H     0.577102    -1.193105     3.280792
 C     3.707434     1.360443    -0.721800
 C     1.671411     0.329439    -1.578741
 C     4.646469    -1.794747    -0.124972
 C     3.479318    -2.425489     1.938231
 H     2.324245    -2.909799     3.713633
 C     4.709888     1.544705     0.275084
 C     3.747698     2.207129    -1.882389
 C     1.710426     1.174697    -2.716116
 C     5.576664    -2.789742     0.095480
 H     4.726477    -1.169578    -1.014949
 C     4.461097    -3.436010     2.140404
 C     5.700273     2.493994     0.126715
 H     4.686418     0.925010     1.172324
 C     4.788515     3.169627    -2.007873
 C     2.734054     2.078974    -2.871046
 H     0.906586     1.098040    -3.450201
 C     0.633131    -1.745781    -1.918815
 H     6.386264    -2.942928    -0.622692
 C     5.490928    -3.616320     1.242613
 H     4.376894    -4.075436     3.023456
 C     5.747868     3.312017    -1.028697
 H     6.453883     2.617118     0.908821
 H     4.807799     3.803552    -2.898640
 H     2.767865     2.727344    -3.750559
 H     1.431832    -1.946391    -2.651558
 C    -0.196073    -2.857360    -1.553529
 H     6.236230    -4.398285     1.408101
 H     6.539763     4.057407    -1.136428
 C    -0.127418    -4.057737    -2.303496
 C    -0.941331    -2.818174    -0.325155
 H     0.463237    -4.065902    -3.224946
 C    -0.782990    -5.202592    -1.888539
 C    -1.570616    -4.021904     0.095484
 H    -0.732621    -6.119888    -2.478630
 C    -1.501208    -5.172113    -0.672598
 H    -2.123919    -3.998889     1.036360
 H    -2.010508    -6.076945    -0.327512
 H     1.396809     1.843834     2.511660
 C    -0.071856     2.869624     1.297972
 C     0.041799     4.071361     2.042356
 C    -0.686470     2.879836    -0.003589
 C    -0.446347     5.268243     1.552766
 H     0.532959     4.036429     3.019782
 C    -1.123127     4.140026    -0.502322
 C    -1.021095     5.289826     0.262421
 H    -0.368137     6.185737     2.139229
 H    -1.551975     4.166346    -1.505471
 H    -1.387166     6.236449    -0.145972
 O    -2.620265     0.432925     0.701908
 O    -2.272682    -0.316216    -1.570670
 C    -3.400697    -0.296494    -1.021683
 C    -4.443642     0.743718    -1.423371
 C    -5.330455    -1.621801    -0.504225
 C    -6.082767    -0.372781    -0.073552
 H    -5.727484    -1.951746    -1.483062
 O    -7.087685    -0.404074     0.579572
 H    -4.826514     0.366551    -2.394762
 O    -5.546879     0.784317    -0.499443
 O    -3.916889    -1.462327    -0.597172
 C    -3.929836     2.152047    -1.607167
 H    -4.737261     2.786291    -2.000378
 H    -3.579770     2.550129    -0.647973
 H    -3.085858     2.147264    -2.308041
 H    -5.523563    -2.416623     0.225765
 C    -3.253374     0.216886     1.947702
 C    -3.953309     1.496179     2.415494
 C    -2.305197    -0.320193     3.023418
 H    -4.025466    -0.568108     1.801281
 H    -4.667299     1.853155     1.659936
 H    -4.507398     1.321726     3.352451
 H    -3.211419     2.291604     2.594772
 H    -1.800458    -1.230121     2.672420
 H    -1.545115     0.432479     3.286275
 H    -2.871945    -0.557584     3.938339

87
S-A-re-TSalfa-OiPr E=-2501.125043
Al     0.881050    -0.126172    -0.033907
 N    -0.532354     0.365486    -1.312634
 O     1.120079    -1.923119     0.132650
 O     0.969097     1.561916     0.671660
 N    -0.692013    -0.464483     1.371371
 C    -0.699445    -1.421454     2.251648
 C    -1.768752     0.474483     1.413315
 C    -2.738844     0.445674     0.410286
 C    -1.813586     1.437167     2.455022
 C    -2.664518    -0.582938    -0.680102
 C    -3.775855     1.443609     0.421620
 C    -2.821443     2.370727     2.496885
 H    -1.021375     1.430565     3.205675
 C    -3.653928    -1.616160    -0.823254
 C    -1.583441    -0.568637    -1.561038
 C    -4.762407     1.536262    -0.603939
 C    -3.819722     2.408069     1.486278
 H    -2.852541     3.110792     3.300688
 C    -4.746558    -1.762047     0.080489
 C    -3.534057    -2.563498    -1.897873
 C    -1.458106    -1.514187    -2.608813
 C    -5.740662     2.508702    -0.569566
 H    -4.737066     0.825740    -1.430724
 C    -4.846952     3.393125     1.495057
 C    -5.675894    -2.769090    -0.079760
 H    -4.842325    -1.066126     0.914838
 C    -4.516661    -3.583564    -2.039715
 C    -2.424702    -2.477082    -2.782933
 H    -0.584148    -1.461132    -3.260732
 C    -0.646982     1.597405    -1.731010
 H    -6.482452     2.558629    -1.370736
 C    -5.791030     3.444626     0.492593
 H    -4.867455     4.117306     2.313989
 C    -5.567334    -3.686352    -1.153932
 H    -6.502288    -2.861642     0.629495
 H    -4.416419    -4.293629    -2.865092
 H    -2.338778    -3.201876    -3.596579
 H    -1.435489     1.811525    -2.469189
 C     0.099814     2.722574    -1.252437
 H    -6.572873     4.207864     0.509808
 H    -6.312477    -4.476893    -1.272252
 C    -0.046704     3.964888    -1.927246
 C     0.832990     2.666610    -0.012871
 H    -0.624986     3.988492    -2.855814
 C     0.518917     5.122610    -1.431886
 C     1.373841     3.879983     0.487598
 H     0.409654     6.069169    -1.964884
 C     1.228539     5.066050    -0.210908
 H     1.934170     3.837451     1.422295
 H     1.674745     5.978828     0.194069
 H    -1.479725    -1.413581     3.030146
 C     0.191693    -2.545199     2.249473
 C     0.131805    -3.493735     3.299447
 C     1.041120    -2.774567     1.121091
 C     0.891554    -4.649459     3.261035
 H    -0.534182    -3.298560     4.145526
 C     1.785261    -3.981250     1.090926
 C     1.715384    -4.885423     2.140313
 H     0.847517    -5.373374     4.077057
 H     2.424150    -4.167661     0.226630
 H     2.312212    -5.800907     2.095399
 O     4.409480    -0.728566    -1.362024
 O     2.265237     0.094696    -1.193625
 C     3.519685     0.125623    -0.710226
 C     4.177003     1.557001    -0.802546
 C     4.382226     0.211175     1.562614
 C     4.325461     1.729934     1.611008
 O     4.455099     2.388856     2.609300
 O     4.050858     2.306060     0.428061
 O     3.389952    -0.273532     0.687920
 H     4.178487    -0.176479     2.569118
 H     3.544575     2.110867    -1.507923
 H     5.391094    -0.129455     1.259524
 C     5.624586     1.617366    -1.276391
 H     5.710523     1.207618    -2.290593
 H     5.952303     2.668242    -1.282474
 H     6.301530     1.041852    -0.627915
 C     3.955652    -2.040524    -1.741587
 C     4.981810    -3.046991    -1.230969
 C     3.788191    -2.080580    -3.258174
 H     2.982551    -2.226990    -1.267380
 H     5.051450    -3.007160    -0.133207
 H     4.703731    -4.072932    -1.523413
 H     5.979514    -2.832049    -1.647700
 H     3.044383    -1.334969    -3.574642
 H     4.743212    -1.856331    -3.761845
 H     3.449575    -3.076033    -3.590202

87
S-A-re-FM1-TS2-OiPr E=-2501.132019
Al     1.008392     0.505480     0.561815
 N    -0.529438     0.929512    -0.855927
 O     2.167328    -0.022137     1.919190
 O     0.519671     2.078979     1.381805
 N    -0.422622    -0.664525     1.513458
 C    -0.117894    -1.669923     2.294861
 C    -1.794765    -0.259153     1.573374
 C    -2.645879    -0.337550     0.478244
 C    -2.256753     0.256254     2.818106
 C    -2.164981    -0.861774    -0.833060
 C    -3.992930     0.163748     0.601965
 C    -3.549512     0.694196     2.964747
 H    -1.550801     0.314384     3.648578
 C    -2.732298    -2.040580    -1.428065
 C    -1.202245    -0.138641    -1.532182
 C    -4.901637     0.208146    -0.496624
 C    -4.449395     0.670969     1.866054
 H    -3.892348     1.086694     3.925615
 C    -3.629405    -2.895412    -0.724207
 C    -2.380467    -2.391517    -2.774645
 C    -0.904868    -0.462271    -2.881408
 C    -6.182094     0.700829    -0.348799
 H    -4.575588    -0.146935    -1.474032
 C    -5.779165     1.162148     1.987894
 C    -4.146598    -4.028766    -1.316922
 H    -3.899181    -2.649065     0.303787
 C    -2.940634    -3.561090    -3.361108
 C    -1.487389    -1.549762    -3.489923
 H    -0.216892     0.171480    -3.439066
 C    -0.919833     2.147097    -1.107792
 H    -6.853821     0.726873    -1.210621
 C    -6.633191     1.175756     0.906671
 H    -6.108318     1.538982     2.960119
 C    -3.805039    -4.365432    -2.650357
 H    -4.824446    -4.674452    -0.752853
 H    -2.666106    -3.813813    -4.388952
 H    -1.255251    -1.784505    -4.532083
 H    -1.645593     2.299561    -1.923763
 C    -0.551017     3.320716    -0.370339
 H    -7.651346     1.558521     1.011726
 H    -4.225117    -5.263743    -3.109476
 C    -0.981464     4.589335    -0.839142
 C     0.112439     3.214197     0.901243
 H    -1.498203     4.642382    -1.802470
 C    -0.763115     5.739518    -0.104732
 C     0.290831     4.410617     1.649095
 H    -1.088731     6.711567    -0.479986
 C    -0.125058     5.633947     1.151584
 H     0.782480     4.326073     2.620221
 H     0.042935     6.536973     1.745649
 H    -0.951673    -2.263344     2.702008
 C     1.179941    -2.019317     2.778936
 C     1.339047    -3.186706     3.571144
 C     2.256396    -1.076188     2.660451
 C     2.518407    -3.439554     4.244691
 H     0.498590    -3.883221     3.650372
 C     3.435945    -1.333178     3.418480
 C     3.562115    -2.487539     4.171361
 H     2.636199    -4.343124     4.845980
 H     4.238544    -0.595321     3.367934
 H     4.487931    -2.663789     4.727044
 O     3.850694    -0.916873    -1.199617
 O     1.638586    -0.926256    -0.671043
 C     2.622040    -0.447699    -1.323248
 C     2.479620     0.235540    -2.686384
 O     2.441089     1.249045    -0.409849
 O     3.546141     1.162408    -2.927111
 H     1.525009     0.773834    -2.675020
 C     2.528649    -0.769677    -3.829293
 C     3.034045     2.419665    -0.843976
 C     3.805080     2.247302    -2.154732
 H     2.370524    -0.252565    -4.787465
 H     1.753105    -1.538686    -3.702547
 H     3.515319    -1.253411    -3.851930
 H     2.298641     3.231018    -1.022518
 O     4.626269     3.044343    -2.519481
 H     3.767533     2.822855    -0.120729
 C     4.245751    -1.818890    -0.127877
 C     5.512844    -1.242594     0.482473
 C     4.426518    -3.204409    -0.732713
 H     3.436918    -1.840258     0.608685
 H     5.319967    -0.240751     0.892382
 H     5.867485    -1.889984     1.298742
 H     6.308994    -1.164714    -0.274818
 H     3.484029    -3.564484    -1.172155
 H     5.200313    -3.193618    -1.516940
 H     4.733766    -3.917761     0.048034

87
S-B-re-FM1-TS1-OiPr E=-2501.131233
Al     0.948404     0.819615     0.395801
 N    -0.452384     0.460251    -1.113937
 O     1.983651     1.034434     1.928589
 O     0.443766     2.582327     0.345772
 N    -0.613847     0.192357     1.692065
 C    -0.372050    -0.293703     2.878615
 C    -1.997478     0.420021     1.402165
 C    -2.678071    -0.264149     0.396717
 C    -2.661231     1.406813     2.185363
 C    -1.986799    -1.284675    -0.448422
 C    -4.052234     0.082241     0.127537
 C    -3.982844     1.711762     1.970541
 H    -2.086372     1.930055     2.951866
 C    -2.390961    -2.663714    -0.475060
 C    -0.944535    -0.871661    -1.271737
 C    -4.794009    -0.498779    -0.944009
 C    -4.712849     1.068810     0.936355
 H    -4.479477     2.470042     2.581497
 C    -3.371508    -3.193802     0.412762
 C    -1.776391    -3.557406    -1.416596
 C    -0.346921    -1.753858    -2.205451
 C    -6.106678    -0.146799    -1.182107
 H    -4.310881    -1.230907    -1.590646
 C    -6.070883     1.401773     0.671379
 C    -3.731861    -4.524939     0.366114
 H    -3.836485    -2.532048     1.145058
 C    -2.181067    -4.921543    -1.446981
 C    -0.770934    -3.058593    -2.289889
 H     0.462006    -1.379326    -2.832215
 C    -0.986008     1.391344    -1.848612
 H    -6.647066    -0.606767    -2.013429
 C    -6.759552     0.806133    -0.362608
 H    -6.556290     2.150833     1.303004
 C    -3.137658    -5.399252    -0.576990
 H    -4.480976    -4.908878     1.063338
 H    -1.709637    -5.589880    -2.173004
 H    -0.317728    -3.738527    -3.016392
 H    -1.682794     1.082250    -2.644319
 C    -0.809889     2.806294    -1.686254
 H    -7.801270     1.072222    -0.558267
 H    -3.435325    -6.450366    -0.608126
 C    -1.415088     3.683550    -2.620950
 C    -0.126647     3.339605    -0.542706
 H    -1.941148     3.251211    -3.477754
 C    -1.352674     5.056480    -2.464678
 C    -0.098761     4.752818    -0.394825
 H    -1.816412     5.723000    -3.194464
 C    -0.688185     5.582068    -1.335346
 H     0.411511     5.157027     0.481673
 H    -0.638890     6.666130    -1.197039
 H    -1.230120    -0.666851     3.460465
 C     0.889626    -0.334652     3.557353
 C     0.975732    -0.999570     4.806890
 C     2.005870     0.423757     3.071239
 C     2.124758    -0.945258     5.574840
 H     0.104650    -1.559853     5.160841
 C     3.158990     0.498620     3.903585
 C     3.215590    -0.177349     5.111424
 H     2.182679    -1.468662     6.531201
 H     3.997303     1.105652     3.554436
 H     4.122013    -0.108462     5.720122
 O     2.416687     0.817284    -0.766811
 O     1.493351    -1.112239     0.290407
 C     2.607990    -1.183987    -0.267396
 C     3.895656    -1.091699     0.520127
 O     2.701454    -1.817499    -1.437479
 O     5.044394    -0.853046    -0.289112
 H     4.013615    -2.042518     1.076041
 C     3.968703    -2.374900    -1.849672
 C     5.153801    -1.481382    -1.472029
 H     4.102751    -3.325051    -1.295970
 C     3.899738    -2.653479    -3.337150
 O     6.132561    -1.362316    -2.154860
 H     3.060021    -3.328718    -3.553808
 H     4.837052    -3.119779    -3.667913
 H     3.764551    -1.716729    -3.896834
 H     3.822189    -0.271198     1.237078
 C     3.300018     1.747726    -1.364563
 C     3.719090     2.862386    -0.401610
 C     2.728626     2.296184    -2.676449
 H     4.219060     1.190603    -1.628434
 H     4.165464     2.438042     0.509557
 H     4.462551     3.523674    -0.876392
 H     2.853286     3.468727    -0.096768
 H     2.431274     1.468053    -3.339437
 H     1.843917     2.926556    -2.500037
 H     3.479901     2.906209    -3.204772

87
S-B-re-FM1-TS2-OiPr E=-2501.131691
Al     1.042517     0.354433     0.464906
 N    -0.496510     0.864036    -0.924773
 O     2.168370    -0.311632     1.783038
 O     0.648418     1.937506     1.312639
 N    -0.466747    -0.729290     1.428560
 C    -0.231861    -1.777737     2.174526
 C    -1.800778    -0.215697     1.518187
 C    -2.676098    -0.232304     0.439399
 C    -2.195433     0.342723     2.766861
 C    -2.251613    -0.808674    -0.869298
 C    -3.976268     0.372661     0.582834
 C    -3.446651     0.884317     2.932054
 H    -1.471751     0.348526     3.583998
 C    -2.900399    -1.960823    -1.432739
 C    -1.231611    -0.180268    -1.578943
 C    -4.899300     0.475456    -0.499408
 C    -4.366860     0.923854     1.850549
 H    -3.739393     1.309597     3.895526
 C    -3.871657    -2.718725    -0.716126
 C    -2.554624    -2.387142    -2.758711
 C    -0.926599    -0.586567    -2.904193
 C    -6.135394     1.065862    -0.332951
 H    -4.619061     0.084880    -1.477745
 C    -5.652490     1.517263     1.991375
 C    -4.468499    -3.827423    -1.280183
 H    -4.137086    -2.417742     0.298317
 C    -3.196525    -3.528663    -3.315728
 C    -1.579799    -1.649742    -3.482127
 H    -0.178032    -0.037266    -3.471201
 C    -0.884079     2.091869    -1.122503
 H    -6.820585     1.134445    -1.181715
 C    -6.523651     1.585870     0.925885
 H    -5.933644     1.927086     2.965316
 C    -4.134312    -4.236238    -2.595060
 H    -5.204386    -4.397231    -0.707140
 H    -2.925802    -3.838696    -4.328759
 H    -1.341894    -1.946664    -4.506945
 H    -1.644404     2.276954    -1.899171
 C    -0.465826     3.239870    -0.369201
 H    -7.507394     2.046353     1.045962
 H    -4.617804    -5.113693    -3.031544
 C    -0.890376     4.526723    -0.790336
 C     0.242882     3.090706     0.873033
 H    -1.442999     4.612136    -1.731110
 C    -0.622593     5.655065    -0.038180
 C     0.471137     4.264993     1.641696
 H    -0.944582     6.641393    -0.377564
 C     0.059894     5.507759     1.189698
 H     0.994092     4.148205     2.592957
 H     0.265996     6.392596     1.798905
 H    -1.101897    -2.307603     2.593727
 C     1.047001    -2.257865     2.595364
 C     1.135318    -3.470564     3.326715
 C     2.198427    -1.412138     2.461756
 C     2.320766    -3.866232     3.916679
 H     0.238039    -4.089607     3.424228
 C     3.391017    -1.819640     3.126397
 C     3.447526    -3.017775     3.817939
 H     2.383142    -4.805165     4.470223
 H     4.258384    -1.159978     3.056967
 H     4.383358    -3.310738     4.303010
 O     3.730060    -1.138081    -1.503452
 O     1.560231    -1.040342    -0.841068
 C     2.537591    -0.570365    -1.510802
 C     2.378768     0.244222    -2.788993
 O     2.538892     1.046219    -0.474938
 O     3.503618     1.069741    -3.047590
 H     1.460828     0.837798    -2.724245
 C     3.132473     2.244062    -0.878007
 C     3.902652     2.054696    -2.199942
 H     2.355264     3.003176    -1.116170
 C     4.050399     2.824611     0.196808
 O     4.821248     2.756403    -2.525956
 H     3.465645     3.019708     1.106524
 H     4.513153     3.757650    -0.152766
 H     4.847255     2.106062     0.441352
 H     2.310602    -0.439341    -3.651187
 C     4.105051    -2.109379    -0.484094
 C     5.593430    -1.915809    -0.245656
 C     3.734452    -3.503354    -0.971768
 H     3.544126    -1.868455     0.423674
 H     5.802768    -0.890506     0.093580
 H     5.943415    -2.616047     0.528381
 H     6.166753    -2.099715    -1.168074
 H     2.650102    -3.580806    -1.136432
 H     4.257252    -3.740910    -1.912339
 H     4.020971    -4.252490    -0.217049

87
S-B-re-FM2-TS2-OiPr E=-2501.138646
Al     1.078637     0.745540     0.634931
 N    -0.395068     0.923134    -0.811977
 O     2.283276     0.363929     1.989944
 O     0.469697     2.316058     1.361738
 C     0.033550    -1.259771     2.648760
 N    -0.303670    -0.438263     1.686197
 C    -1.705091    -0.136654     1.629989
 C    -2.484016    -0.379530     0.502382
 C    -2.278326     0.457686     2.791113
 C    -1.891495    -0.977788    -0.729943
 C    -3.869071     0.023505     0.509663
 C    -3.606644     0.802165     2.829064
 H    -1.628832     0.658269     3.645125
 C    -2.332273    -2.242561    -1.252133
 C    -0.926752    -0.254522    -1.424147
 C    -4.711760    -0.103142    -0.634532
 C    -4.437051     0.603790     1.694480
 H    -4.031685     1.257324     3.727384
 C    -3.230942    -3.092598    -0.544609
 C    -1.842276    -2.686385    -2.526942
 C    -0.455166    -0.694683    -2.686729
 C    -6.032506     0.294494    -0.600290
 H    -4.302109    -0.516645    -1.555796
 C    -5.805453     0.993863     1.700695
 C    -3.627877    -4.304979    -1.070094
 H    -3.600644    -2.777897     0.432366
 C    -2.281062    -3.936991    -3.045648
 C    -0.919986    -1.867527    -3.233309
 H     0.286700    -0.094892    -3.209258
 C    -0.867288     2.082432    -1.173671
 H    -6.651681     0.188933    -1.494735
 C    -6.592481     0.840657     0.580260
 H    -6.219302     1.428537     2.614660
 C    -3.155276    -4.731679    -2.335873
 H    -4.310932    -4.943653    -0.504347
 H    -1.901770    -4.261323    -4.018503
 H    -0.558822    -2.197674    -4.210825
 H    -1.567911     2.111546    -2.023923
 C    -0.602834     3.334755    -0.527914
 H    -7.641402     1.146747     0.595986
 H    -3.479917    -5.692659    -2.742422
 C    -1.094664     4.527894    -1.117742
 C     0.030480     3.381977     0.762400
 H    -1.589866     4.463588    -2.091734
 C    -0.960410     5.750369    -0.486973
 C     0.128332     4.649361     1.398403
 H    -1.333576     6.663771    -0.954276
 C    -0.343974     5.796422     0.783521
 H     0.601947     4.682234     2.381480
 H    -0.239592     6.757991     1.294666
 H    -0.777514    -1.815670     3.144657
 C     1.338258    -1.469146     3.195114
 C     2.407039    -0.563291     2.886388
 C     2.734890    -2.630886     4.825483
 H     0.693908    -3.156627     4.393148
 C     1.528461    -2.485508     4.167932
 C     3.622802    -0.708253     3.612192
 C     3.779928    -1.722427     4.541638
 H     2.876193    -3.421804     5.564471
 H     4.732332    -1.818099     5.070922
 H     4.427014     0.000636     3.404921
 O     3.218332     0.730711    -2.346554
 O     2.375380     1.657606    -0.440898
 C     3.055361     0.724840    -1.009988
 C     4.330949     0.197033    -0.365614
 C     2.528307    -1.884934    -0.299386
 C     3.881830    -2.068495    -1.011122
 O     4.212003    -3.094372    -1.542744
 O     4.744077    -1.031582    -0.957921
 O     1.968827    -0.603364    -0.564162
 H     2.775527    -1.962546     0.778170
 C     1.565297    -3.005609    -0.659747
 H     1.997624    -3.977097    -0.382946
 H     1.367065    -3.013216    -1.739815
 H     0.613874    -2.868867    -0.127045
 H     4.180208     0.103770     0.716449
 H     5.140206     0.916063    -0.558679
 C     2.480867     1.652173    -3.183512
 C     2.479244     1.037087    -4.576008
 C     3.135575     3.029672    -3.146842
 H     1.455874     1.730133    -2.792984
 H     2.043009     0.027062    -4.564625
 H     1.900856     1.663972    -5.272380
 H     3.508319     0.951420    -4.958290
 H     3.116094     3.441917    -2.129038
 H     4.180607     2.966884    -3.490587
 H     2.595389     3.722969    -3.811307

87
S-B-si-FM1-TS1-OiPr E=-2501.127484
Al     0.851045     0.743335     0.450908
 N    -0.625048     0.750619    -1.054273
 O     1.997170     0.601192     1.900767
 O     0.287052     2.443753     0.853869
 N    -0.571596    -0.227240     1.638837
 C    -0.225971    -1.026582     2.613269
 C    -1.968142     0.056714     1.538559
 C    -2.733117    -0.342520     0.446430
 C    -2.554398     0.792556     2.607378
 C    -2.135255    -1.106280    -0.691442
 C    -4.120204     0.052001     0.386564
 C    -3.884487     1.131639     2.586735
 H    -1.913237     1.096341     3.436940
 C    -2.577130    -2.430488    -1.033851
 C    -1.188613    -0.481406    -1.497710
 C    -4.952474    -0.228525    -0.737682
 C    -4.701330     0.782905     1.478434
 H    -4.322879     1.694338     3.415071
 C    -3.451694    -3.183690    -0.197936
 C    -2.118254    -3.037236    -2.252407
 C    -0.779675    -1.064959    -2.724642
 C    -6.274579     0.165374    -0.768900
 H    -4.533170    -0.757654    -1.593072
 C    -6.070881     1.164579     1.420225
 C    -3.849915    -4.457900    -0.545933
 H    -3.799685    -2.742097     0.737067
 C    -2.558306    -4.348475    -2.587923
 C    -1.242455    -2.304919    -3.099453
 H    -0.101481    -0.503503    -3.370090
 C    -1.017692     1.848105    -1.633288
 H    -6.884624    -0.059999    -1.647404
 C    -6.847344     0.861362     0.323132
 H    -6.494283     1.714865     2.264945
 C    -3.405423    -5.047514    -1.755302
 H    -4.513064    -5.018847     0.117530
 H    -2.205603    -4.795533    -3.521541
 H    -0.930977    -2.746235    -4.050126
 H    -1.681534     1.762580    -2.509279
 C    -0.734494     3.180574    -1.187002
 H    -7.897093     1.163138     0.288550
 H    -3.732699    -6.055465    -2.022079
 C    -1.185841     4.276962    -1.965356
 C    -0.146941     3.410534     0.103502
 H    -1.642401     4.073233    -2.939023
 C    -1.065990     5.577966    -1.512941
 C    -0.072337     4.755974     0.558070
 H    -1.408438     6.415489    -2.123828
 C    -0.509368     5.804367    -0.234830
 H     0.355710     4.929126     1.547311
 H    -0.422417     6.828790     0.139013
 H    -1.030976    -1.563434     3.140280
 C     1.093457    -1.236215     3.125658
 C     1.306766    -2.240803     4.104498
 C     2.154350    -0.332471     2.781036
 C     2.529432    -2.381898     4.733441
 H     0.476813    -2.907323     4.359644
 C     3.389800    -0.476107     3.474956
 C     3.569259    -1.479256     4.411366
 H     2.687218    -3.163569     5.479296
 H     4.189772     0.225754     3.230929
 H     4.534934    -1.571731     4.917626
 O     2.231428     1.101354    -0.770599
 O     1.378724    -1.098211    -0.191175
 C     2.502342    -0.997322    -0.723420
 C     2.679199    -1.220060    -2.206981
 O     3.586517    -1.139847     0.028766
 O     3.944019    -0.822058    -2.724104
 H     2.508963    -2.295026    -2.406616
 H     1.920294    -0.643227    -2.737475
 C     4.871470    -1.454969    -0.543760
 C     5.056152    -0.988972    -1.985835
 H     5.596773    -0.884423     0.051792
 C     5.151957    -2.949646    -0.396083
 O     6.145588    -0.798260    -2.448520
 H     6.176920    -3.165259    -0.730646
 H     5.047926    -3.239247     0.659403
 H     4.452807    -3.554763    -0.994376
 C     3.320359     1.996500    -0.873531
 C     3.370110     3.070628     0.217734
 C     3.349112     2.617342    -2.273793
 H     4.251958     1.400869    -0.751746
 H     3.300526     2.616032     1.214919
 H     4.321051     3.624167     0.145009
 H     2.551356     3.797202     0.109314
 H     3.378583     1.834698    -3.047186
 H     2.448589     3.232665    -2.434604
 H     4.234579     3.260445    -2.407260

87
S-B-si-TSalfa-OiPr E=-2501.127287
Al     0.751708     0.135579     0.152284
 N    -0.666328    -0.671404     1.266390
 O     0.897395     1.917466     0.568327
 O     0.865228    -1.393758    -0.868635
 N    -0.723111     0.777808    -1.171974
 C    -0.770733     1.956093    -1.725102
 C    -1.753625    -0.155866    -1.509804
 C    -2.766140    -0.412206    -0.585058
 C    -1.707678    -0.823537    -2.760474
 C    -2.803779     0.321284     0.724561
 C    -3.749950    -1.415576    -0.899435
 C    -2.668990    -1.748613    -3.089969
 H    -0.884758    -0.598844    -3.441047
 C    -3.861996     1.241597     1.044468
 C    -1.779755     0.134552     1.652726
 C    -4.768693    -1.804902     0.018981
 C    -3.704381    -2.078228    -2.173787
 H    -2.633070    -2.259709    -4.055551
 C    -4.908729     1.555480     0.129051
 C    -3.865700     1.895723     2.324572
 C    -1.776973     0.794754     2.906630
 C    -5.694824    -2.774010    -0.308261
 H    -4.810061    -1.329518     0.999567
 C    -4.681178    -3.065977    -2.483113
 C    -5.907994     2.445597     0.464516
 H    -4.912917     1.083687    -0.854206
 C    -4.917128     2.801586     2.641301
 C    -2.808363     1.641231     3.240098
 H    -0.941645     0.621637     3.587653
 C    -0.675682    -1.957015     1.494398
 H    -6.462181    -3.056130     0.417097
 C    -5.658999    -3.408076    -1.574335
 H    -4.634740    -3.557520    -3.458728
 C    -5.919779     3.071473     1.735404
 H    -6.696899     2.671560    -0.257369
 H    -4.909206     3.288093     3.620476
 H    -2.814868     2.145317     4.209942
 H    -1.443140    -2.350717     2.179371
 C     0.175271    -2.918061     0.857761
 H    -6.400756    -4.170934    -1.823261
 H    -6.719215     3.771481     1.990413
 C     0.183264    -4.253391     1.339504
 C     0.873720    -2.592453    -0.360579
 H    -0.370340    -4.481521     2.255437
 C     0.871401    -5.252156     0.678062
 C     1.538938    -3.649708    -1.036747
 H     0.882024    -6.272940     1.065071
 C     1.546997    -4.934773    -0.522467
 H     2.060596    -3.402245    -1.962816
 H     2.085527    -5.721463    -1.058963
 H    -1.527664     2.136027    -2.505469
 C     0.035687     3.075554    -1.341144
 C    -0.040927     4.287242    -2.072459
 C     0.802099     3.011783    -0.131521
 C     0.626165     5.421116    -1.646167
 H    -0.643570     4.312015    -2.985602
 C     1.446600     4.200600     0.301714
 C     1.367191     5.365491    -0.445270
 H     0.572083     6.348820    -2.219044
 H     2.013700     4.162673     1.233905
 H     1.888244     6.260701    -0.094099
 O     4.129028    -1.202254     0.389085
 O     2.161080    -0.301538     1.224136
 C     3.350021    -0.056622     0.659400
 C     4.125755     1.030962     1.407487
 C     4.214067     0.812659    -1.437171
 C     5.387696     1.398377    -0.633926
 O     6.378202     1.793656    -1.191446
 O     5.317149     1.421970     0.711044
 O     3.076442     0.503125    -0.641566
 H     3.450911     1.891776     1.514752
 H     4.614270    -0.121435    -1.870605
 C     3.791429     1.754534    -2.556686
 H     4.661180     1.988670    -3.185039
 H     3.018226     1.274332    -3.174489
 H     3.384211     2.692195    -2.149020
 H     4.440773     0.704723     2.407001
 C     4.865686    -1.856014     1.428393
 C     5.763600    -2.865576     0.722071
 C     3.961259    -2.513498     2.470939
 H     5.516686    -1.114702     1.930059
 H     6.411180    -2.361908    -0.011260
 H     6.402281    -3.391496     1.448831
 H     5.151589    -3.610931     0.189953
 H     3.314462    -1.777155     2.966948
 H     3.310017    -3.263071     1.995040
 H     4.575659    -3.016736     3.235501

87
S-B-si-FF-TS2-OiPr E=-2501.131217
Al     1.026202    -0.091768    -0.206779
 N    -0.507259     0.610384    -1.368828
 O     0.818371    -1.830493    -0.868700
 O     1.135594     1.640087     0.482932
 N    -0.420119    -0.613431     1.164027
 C    -0.629083    -1.830153     1.581462
 C    -1.405236     0.369115     1.498732
 C    -2.483491     0.542070     0.629280
 C    -1.246817     1.171095     2.655983
 C    -2.604279    -0.320371    -0.595495
 C    -3.430076     1.590135     0.906328
 C    -2.171234     2.143932     2.954287
 H    -0.377234     1.002718     3.293050
 C    -3.683026    -1.258561    -0.755990
 C    -1.627263    -0.249828    -1.589754
 C    -4.515570     1.893904     0.033461
 C    -3.275396     2.387016     2.092438
 H    -2.055515     2.757068     3.851798
 C    -4.681097    -1.459097     0.242115
 C    -3.758394    -2.049906    -1.953527
 C    -1.695900    -1.045330    -2.759972
 C    -5.405375     2.907415     0.325067
 H    -4.638089     1.313654    -0.881733
 C    -4.217054     3.418133     2.367670
 C    -5.701317    -2.370166     0.060094
 H    -4.630609    -0.882936     1.166886
 C    -4.829487    -2.973357    -2.112720
 C    -2.747828    -1.910977    -2.944053
 H    -0.894337    -0.960729    -3.495492
 C    -0.601730     1.842825    -1.776822
 H    -6.227169     3.121271    -0.363075
 C    -5.262617     3.674522     1.507241
 H    -4.088940     4.012088     3.276781
 C    -5.784327    -3.131412    -1.131550
 H    -6.451396    -2.506991     0.843271
 H    -4.875602    -3.564989    -3.031106
 H    -2.807324    -2.520353    -3.849620
 H    -1.426175     2.099817    -2.461397
 C     0.202499     2.934410    -1.309925
 H    -5.976575     4.471491     1.729347
 H    -6.599747    -3.846490    -1.265632
 C     0.064188     4.210132    -1.911848
 C     0.963357     2.788262    -0.099141
 H    -0.533715     4.295067    -2.824475
 C     0.655200     5.333096    -1.361811
 C     1.511204     3.970982     0.471882
 H     0.550691     6.309598    -1.838643
 C     1.371245     5.200063    -0.152025
 H     2.059695     3.870067     1.410443
 H     1.820712     6.085951     0.306358
 H    -1.405446    -1.988042     2.347442
 C    -0.003607    -3.005609     1.053355
 C    -0.192152    -4.253275     1.700315
 C     0.635208    -2.948425    -0.232694
 C     0.253590    -5.430901     1.129809
 H    -0.702003    -4.269304     2.668505
 C     1.035454    -4.182945    -0.815499
 C     0.863994    -5.381674    -0.142883
 H     0.119920    -6.385491     1.642208
 H     1.489550    -4.153118    -1.808161
 H     1.203499    -6.309768    -0.611683
 O     4.514781     0.638110    -0.760200
 O     2.407538     0.262076    -1.545702
 C     3.477522    -0.163385    -0.996244
 C     3.953801    -1.593707    -1.174449
 C     3.534931    -0.885945     1.681072
 C     4.640143    -1.846366     1.194248
 H     4.095083     0.020643     1.994833
 O     5.401275    -2.368571     1.965994
 H     4.563054    -1.643271    -2.091985
 O     4.805677    -2.062656    -0.131322
 O     2.656413    -0.566390     0.652181
 C     2.839995    -1.452850     2.917962
 H     2.281206    -2.366665     2.668228
 H     3.591001    -1.698091     3.681079
 H     2.140137    -0.708642     3.326059
 H     3.075930    -2.237487    -1.289140
 C     4.396248     2.084742    -0.857096
 C     5.088389     2.520870    -2.141901
 C     5.015922     2.674077     0.400116
 H     3.331151     2.333384    -0.910902
 H     4.600969     2.068856    -3.018748
 H     5.034853     3.615834    -2.248085
 H     6.149048     2.222802    -2.136327
 H     4.468891     2.343566     1.295365
 H     6.069140     2.366718     0.499234
 H     4.975963     3.773439     0.360493

96
S-BA-si-FM1-TS1-SI E=-2917.705413
Al    -0.183148     0.251633     0.819674
 N    -1.256239     0.911176    -0.848252
 O     0.679016    -0.307540     2.364491
 O    -0.226680     1.998422     1.401999
 N    -1.935385    -0.435226     1.613360
 C    -1.944640    -1.419578     2.477960
 C    -3.187109     0.215418     1.387052
 C    -3.807869     0.223479     0.141287
 C    -3.770735     0.892712     2.495593
 C    -3.223037    -0.492493    -1.034191
 C    -5.022572     0.985143    -0.024836
 C    -4.952437     1.578644     2.363515
 H    -3.243023     0.870058     3.451006
 C    -3.912549    -1.579807    -1.673544
 C    -2.026444    -0.040068    -1.580457
 C    -5.672569     1.129462    -1.286559
 C    -5.604837     1.655893     1.104396
 H    -5.390566     2.092735     3.223004
 C    -5.080607    -2.176864    -1.116850
 C    -3.408629    -2.107614    -2.910825
 C    -1.562737    -0.530270    -2.828685
 C    -6.830451     1.868484    -1.417389
 H    -5.241275     0.652314    -2.166345
 C    -6.805606     2.401034     0.938263
 C    -5.711318    -3.231277    -1.744382
 H    -5.471349    -1.797157    -0.171624
 C    -4.089113    -3.188956    -3.537505
 C    -2.242946    -1.530037    -3.483290
 H    -0.657002    -0.096707    -3.256753
 C    -1.164649     2.124354    -1.308844
 H    -7.301697     1.964688    -2.398883
 C    -7.412096     2.505633    -0.294439
 H    -7.234599     2.898936     1.812179
 C    -5.216393    -3.742250    -2.969692
 H    -6.599173    -3.679198    -1.290802
 H    -3.693881    -3.579491    -4.479206
 H    -1.880590    -1.905325    -4.443895
 H    -1.627197     2.345540    -2.284502
 C    -0.569114     3.235361    -0.624647
 H    -8.332292     3.083623    -0.410222
 H    -5.726824    -4.576191    -3.457748
 C    -0.490787     4.488446    -1.282695
 C    -0.177303     3.123278     0.751964
 H    -0.807165     4.549812    -2.328620
 C    -0.031703     5.617292    -0.628365
 C     0.260854     4.306165     1.407510
 H     0.031281     6.575970    -1.146938
 C     0.338171     5.512498     0.730211
 H     0.541527     4.223176     2.459560
 H     0.690654     6.401637     1.261275
 H    -2.927319    -1.806102     2.790473
 C    -0.813482    -2.012648     3.117826
 C    -1.003353    -3.162003     3.930127
 C     0.468489    -1.363533     3.081268
 C     0.028033    -3.684602     4.685156
 H    -1.992074    -3.630867     3.949195
 C     1.499206    -1.901452     3.902578
 C     1.284059    -3.033996     4.666932
 H    -0.123544    -4.575658     5.297526
 H     2.467404    -1.397452     3.891116
 H     2.102752    -3.433437     5.272909
 O     1.539078     0.451661    -0.105348
 C     2.658849     0.998270     0.513392
 O     0.172340    -1.417679    -0.071976
 C     1.400220    -1.362625    -0.420135
 C     1.804798    -1.455707    -1.892219
 O     2.295265    -1.945179     0.404277
 O     2.345962    -2.754541    -2.180451
 C     3.574927    -2.346827    -0.141281
 C     3.339165    -3.203313    -1.387627
 O     3.961319    -4.192226    -1.662284
 C     4.338939    -3.078034     0.940971
 H     5.308404    -3.404000     0.541950
 H     4.510252    -2.409494     1.795975
 H     3.780573    -3.962707     1.278805
 H     4.143483    -1.452348    -0.452060
 H     0.911870    -1.354878    -2.512670
 C     3.750074     1.376142    -0.467760
 O     3.773510     1.130331    -1.649446
 O     4.759243     2.004128     0.175333
 C     5.961944     2.207922    -0.560052
 C     6.640510     0.852491    -0.788897
 O     6.265771    -0.198871    -0.332365
 O     7.718718     0.994760    -1.566904
 C     8.448920    -0.197710    -1.876564
 H     9.282433     0.113822    -2.517153
 H     8.826686    -0.671435    -0.958411
 H     7.806554    -0.916793    -2.405949
 C     6.837245     3.173220     0.229781
 H     7.776613     3.356814    -0.309593
 H     6.309153     4.128384     0.363374
 H     7.068817     2.761319     1.223617
 H     5.725432     2.619131    -1.554449
 H     3.108394     0.299961     1.245843
 H     2.530234    -0.670048    -2.143346
 H     2.385099     1.894311     1.096943

96
S-BA-si-FM2-TS2-SI E=-2917.699431
Al     0.082001     0.127875     0.437647
 N    -1.191238     0.753067    -1.075675
 O     1.100300    -0.495738     1.867023
 O     0.290136     1.899590     0.880555
 N    -1.597167    -0.130143     1.625542
 C    -1.611878    -0.918370     2.668186
 C    -2.712404     0.761384     1.512999
 C    -3.563073     0.756426     0.411818
 C    -2.901409     1.692760     2.573585
 C    -3.377886    -0.215432    -0.707600
 C    -4.608835     1.746727     0.334973
 C    -3.921955     2.610252     2.535134
 H    -2.197672     1.678093     3.407848
 C    -4.376416    -1.200706    -1.023463
 C    -2.239165    -0.120401    -1.502677
 C    -5.466094     1.871045    -0.798430
 C    -4.795906     2.672122     1.417612
 H    -4.055545     3.319715     3.355854
 C    -5.516473    -1.427582    -0.198878
 C    -4.222846    -2.007142    -2.201619
 C    -2.110012    -0.902652    -2.679575
 C    -6.454689     2.832338    -0.847773
 H    -5.332655     1.197206    -1.644501
 C    -5.831498     3.645045     1.340292
 C    -6.450588    -2.389596    -0.523473
 H    -5.642279    -0.833011     0.706975
 C    -5.209397    -2.985017    -2.512410
 C    -3.082644    -1.810770    -3.026934
 H    -1.227223    -0.779333    -3.305835
 C    -1.058999     1.911678    -1.656414
 H    -7.092680     2.906405    -1.732100
 C    -6.648919     3.725368     0.234091
 H    -5.960221     4.336612     2.177386
 C    -6.301762    -3.174278    -1.693896
 H    -7.312357    -2.550263     0.129299
 H    -5.078530    -3.591019    -3.412934
 H    -2.973590    -2.409919    -3.934371
 H    -1.682703     2.122652    -2.540230
 C    -0.214384     2.977804    -1.204060
 H    -7.438864     4.478858     0.184760
 H    -7.050357    -3.931114    -1.940697
 C    -0.090333     4.143155    -2.002573
 C     0.390612     2.934384     0.099619
 H    -0.571631     4.156883    -2.985438
 C     0.618027     5.245267    -1.561314
 C     1.083884     4.094547     0.538789
 H     0.716074     6.133598    -2.188353
 C     1.201038     5.208773    -0.275294
 H     1.530717     4.065611     1.534555
 H     1.754871     6.079710     0.087595
 H    -2.556442    -1.000440     3.228365
 C    -0.508305    -1.652518     3.208009
 C    -0.746379    -2.579141     4.256936
 C     0.837529    -1.344601     2.812047
 C     0.295321    -3.214560     4.904734
 H    -1.781389    -2.783163     4.548084
 C     1.889571    -1.982070     3.529188
 C     1.620855    -2.897750     4.532090
 H     0.101659    -3.934751     5.701866
 H     2.917130    -1.732998     3.259214
 H     2.454466    -3.380615     5.050160
 O     2.859638    -1.649132    -0.668568
 C     3.724361    -1.075665     0.302754
 H     3.161674    -0.550179     1.085417
 O     1.683068     0.289319    -0.748567
 C     1.877757    -0.883529    -1.167461
 C     1.513753    -1.325222    -2.565243
 O     0.205957    -1.558920    -0.452127
 O     1.207517    -2.704538    -2.712242
 H     0.683748    -0.699000    -2.911760
 C     0.183731    -2.952990    -0.432269
 C     0.566710    -3.506210    -1.820524
 C    -1.150225    -3.544848     0.019586
 H     0.977126    -3.337855     0.243807
 O     0.357921    -4.647809    -2.133010
 H    -1.110880    -4.639174    -0.064918
 H    -1.345969    -3.275960     1.065991
 H    -1.974472    -3.174256    -0.605855
 C     4.712943    -0.135442    -0.363172
 O     4.806046     0.066021    -1.544593
 O     5.479355     0.448980     0.577398
 C     7.672938     0.397786    -0.413186
 O     7.723894    -0.799645    -0.312119
 O     8.613698     1.152390    -1.000688
 C     9.736983     0.455725    -1.547028
 H     9.410653    -0.262367    -2.313947
 H    10.384731     1.221116    -1.991256
 H    10.276473    -0.092758    -0.760232
 C     6.542095     1.282880     0.118373
 H     6.187185     1.900195    -0.721667
 C     6.987567     2.157188     1.284005
 H     7.337731     1.535835     2.122162
 H     7.803979     2.819884     0.965031
 H     6.144147     2.770830     1.632186
 H     4.283989    -1.908558     0.751693
 H     2.392446    -1.140443    -3.204446

96
S-BA-re-FM1-TS1-SI E=-2917.705838
Al    -0.319695     1.031260    -1.038851
 N    -0.525036    -0.848272    -0.196884
 O    -0.307725     2.721965    -1.820540
 O    -0.249751     0.209501    -2.677455
 N    -2.374458     1.216962    -0.823048
 C    -2.953961     2.387067    -0.767813
 C    -3.262318     0.093900    -0.873055
 C    -3.298826    -0.880883     0.121785
 C    -4.110785     0.002177    -2.013069
 C    -2.406230    -0.809740     1.319125
 C    -4.172597    -2.016045    -0.052722
 C    -4.982085    -1.047770    -2.166074
 H    -4.037876     0.780092    -2.775617
 C    -2.920154    -0.704438     2.656708
 C    -1.032891    -0.917686     1.134492
 C    -4.203120    -3.107890     0.865261
 C    -5.033129    -2.087951    -1.201043
 H    -5.628986    -1.104022    -3.045430
 C    -4.300399    -0.484675     2.934001
 C    -2.013048    -0.805444     3.766295
 C    -0.139381    -1.034698     2.228957
 C    -5.044912    -4.184047     0.673250
 H    -3.541932    -3.093614     1.731262
 C    -5.897719    -3.206481    -1.364144
 C    -4.760506    -0.378926     4.230595
 H    -4.999308    -0.389895     2.101388
 C    -2.523306    -0.703473     5.091083
 C    -0.626650    -0.999499     3.513876
 H     0.926123    -1.127921     2.016912
 C    -0.127867    -1.942082    -0.770291
 H    -5.041192    -5.007488     1.392010
 C    -5.910409    -4.234098    -0.446648
 H    -6.548832    -3.237863    -2.242052
 C    -3.866145    -0.495368     5.323171
 H    -5.822925    -0.201789     4.416777
 H    -1.823458    -0.786483     5.927386
 H     0.056002    -1.093228     4.362897
 H    -0.134998    -2.870595    -0.178940
 C     0.272083    -2.070364    -2.145273
 H    -6.576570    -5.089459    -0.584149
 H    -4.242618    -0.414673     6.346051
 C     0.711658    -3.331531    -2.616233
 C     0.141656    -0.972172    -3.058236
 H     0.795378    -4.154572    -1.899825
 C     1.025875    -3.533794    -3.949327
 C     0.446716    -1.213597    -4.425192
 H     1.366470    -4.509966    -4.300518
 C     0.882976    -2.458257    -4.851656
 H     0.333651    -0.378970    -5.120142
 H     1.118958    -2.608129    -5.909351
 H    -4.035579     2.406665    -0.561116
 C    -2.354133     3.663535    -1.015137
 C    -3.125170     4.835647    -0.803843
 C    -1.056093     3.759947    -1.620870
 C    -2.651019     6.084106    -1.161409
 H    -4.116446     4.733580    -0.351325
 C    -0.613390     5.053565    -2.018935
 C    -1.385495     6.178465    -1.782351
 H    -3.249436     6.980171    -0.985764
 H     0.357878     5.126422    -2.513389
 H    -1.008809     7.158952    -2.088318
 O     1.572593     1.049805    -0.694851
 C     2.752582     0.654910    -1.297770
 O    -0.047247     1.823286     0.734997
 C     1.196548     2.032843     0.859331
 C     1.782227     3.378757     0.476545
 O     1.842930     1.420882     1.866355
 O     3.209094     3.376068     0.462826
 C     2.950616     2.089323     2.508853
 C     3.853382     2.820402     1.511235
 O     5.040285     2.927051     1.636763
 C     3.709156     1.070469     3.335411
 H     4.499867     1.579328     3.903232
 H     3.019832     0.577632     4.035801
 H     4.182132     0.319093     2.687851
 H     2.522455     2.867814     3.171520
 H     1.443863     3.652104    -0.525482
 C     3.312984    -0.646843    -0.735606
 O     2.780690    -1.381724     0.058169
 O     4.518517    -0.902857    -1.289543
 C     5.174059    -2.103366    -0.894772
 C     5.641543    -1.990323     0.558542
 O     5.633109    -0.987624     1.223491
 O     6.089271    -3.179737     0.989188
 C     6.579038    -3.228586     2.331653
 H     6.935283    -4.253712     2.489905
 H     7.400042    -2.510306     2.474565
 H     5.775989    -2.990355     3.045284
 C     6.336216    -2.331811    -1.854645
 H     5.956927    -2.414213    -2.883479
 H     7.043442    -1.489929    -1.809687
 H     6.865079    -3.258741    -1.592921
 H     3.542023     1.423754    -1.208071
 H     4.462331    -2.943561    -0.936977
 H     2.610640     0.495902    -2.384386
 H     1.407495     4.128180     1.199162

96
S-BA-re-TSalfa-SI E=-2917.702321
Al    -0.396614    -0.782192    -0.288165
 N     0.669084     0.877422    -0.358174
 O    -0.698991    -1.093227     1.505882
 O    -0.143192    -1.045473    -2.101734
 N     1.334667    -1.861515     0.026122
 C     1.477964    -2.803980     0.914124
 C     2.477716    -1.513775    -0.763520
 C     3.189552    -0.356746    -0.443751
 C     2.842494    -2.329786    -1.864330
 C     2.788790     0.491401     0.730216
 C     4.290298     0.027692    -1.289025
 C     3.919265    -1.994660    -2.649882
 H     2.241794    -3.215293    -2.078894
 C     3.637022     0.637872     1.882343
 C     1.560538     1.151855     0.723111
 C     5.024817     1.233525    -1.089326
 C     4.663776    -0.811392    -2.394388
 H     4.201927    -2.627176    -3.495353
 C     4.872752    -0.059188     2.019635
 C     3.223856     1.500507     2.955722
 C     1.147490     1.996125     1.783514
 C     6.073960     1.577767    -1.916668
 H     4.746631     1.895841    -0.269039
 C     5.756844    -0.431102    -3.222879
 C     5.661402     0.098314     3.140661
 H     5.192743    -0.731832     1.222813
 C     4.066939     1.646754     4.093359
 C     1.975768     2.176449     2.866982
 H     0.173942     2.485191     1.709233
 C     0.660275     1.639296    -1.414090
 H     6.617227     2.510032    -1.742391
 C     6.452034     0.735891    -2.991148
 H     6.030750    -1.083360    -4.056624
 C     5.260855     0.964866     4.187339
 H     6.602292    -0.451728     3.223172
 H     3.742768     2.309772     4.900231
 H     1.671962     2.832652     3.686950
 H     1.187829     2.603773    -1.357960
 C     0.102935     1.278014    -2.686504
 H     7.287574     1.017648    -3.636675
 H     5.896039     1.084652     5.068507
 C     0.033132     2.259936    -3.706700
 C    -0.207103    -0.094706    -2.992943
 H     0.293712     3.292284    -3.453951
 C    -0.349395     1.936451    -4.995662
 C    -0.553705    -0.401809    -4.335513
 H    -0.412309     2.704428    -5.768988
 C    -0.635960     0.588789    -5.301093
 H    -0.765855    -1.445917    -4.574868
 H    -0.925031     0.317886    -6.320662
 H     2.414259    -3.384830     0.910943
 C     0.547203    -3.084485     1.965336
 C     0.751994    -4.201277     2.814289
 C    -0.481929    -2.130578     2.262975
 C    -0.036637    -4.401231     3.932107
 H     1.554149    -4.904885     2.571283
 C    -1.246590    -2.338525     3.441705
 C    -1.034439    -3.450287     4.240778
 H     0.117646    -5.268943     4.576314
 H    -2.016023    -1.604972     3.687970
 H    -1.653015    -3.591988     5.131622
 O    -4.008773    -0.877913     0.352708
 O    -2.043720    -0.012097    -0.517549
 C    -3.802143     0.014387     1.412620
 C    -2.997783    -0.929904    -0.645966
 C    -3.704588    -0.902581    -1.996732
 C    -3.041250    -3.405732    -0.813177
 C    -4.339055    -3.205940    -1.618528
 O    -5.096620    -4.127097    -1.781648
 O    -4.598719    -2.010949    -2.163810
 O    -2.310058    -2.207484    -0.542988
 H    -2.950051    -0.915024    -2.796640
 C    -4.014150     1.465217     1.010413
 O    -4.463597     1.870599    -0.028758
 O    -3.647890     2.282431     2.030182
 C    -3.811677     3.680374     1.806364
 C    -2.751549     4.183093     0.823388
 O    -1.644139     3.723368     0.692675
 O    -3.200426     5.259587     0.165746
 C    -2.300145     5.861873    -0.766168
 H    -2.050695     5.153721    -1.570525
 H    -2.823661     6.733379    -1.177410
 H    -1.369758     6.173173    -0.267431
 C    -3.681145     4.383246     3.152719
 H    -3.810363     5.468399     3.027665
 H    -4.452355     4.012494     3.843644
 H    -2.691764     4.187997     3.592807
 H    -4.795644     3.871727     1.353511
 H    -2.801287    -0.073788     1.860595
 H    -4.550319    -0.230455     2.184976
 H    -2.397638    -4.012321    -1.476182
 H    -4.310136     0.009045    -2.065214
 C    -3.315630    -4.186804     0.469524
 H    -3.951970    -3.595342     1.142923
 H    -3.827168    -5.128352     0.228152
 H    -2.368267    -4.405951     0.982975

96
S-AA-re-FF-TS2-SI E=-2917.708531
Al    -0.296204    -0.818050     0.520101
 N     0.624462     0.098382    -1.016680
 O    -0.753913     0.772807     1.403131
 O     0.253073    -2.445628    -0.230198
 N     1.456573    -0.695114     1.574551
 C     1.538961    -0.203429     2.778507
 C     2.673668    -1.043009     0.907659
 C     3.230177    -0.122608     0.017627
 C     3.260040    -2.314929     1.125525
 C     2.593673     1.224571    -0.184660
 C     4.400246    -0.510129    -0.726540
 C     4.405177    -2.674501     0.455649
 H     2.778345    -2.999681     1.825667
 C     3.259832     2.438527     0.206067
 C     1.318599     1.316973    -0.742532
 C     4.988878     0.327556    -1.718904
 C     4.998303    -1.795634    -0.490665
 H     4.861054    -3.652674     0.629379
 C     4.529397     2.445182     0.854627
 C     2.621790     3.702772    -0.041228
 C     0.682226     2.562391    -0.972835
 C     6.109081    -0.070912    -2.418956
 H     4.538765     1.298510    -1.928142
 C     6.159424    -2.171117    -1.223243
 C     5.139908     3.627437     1.220065
 H     5.021966     1.495713     1.068008
 C     3.284162     4.903227     0.340849
 C     1.334343     3.727812    -0.644580
 H    -0.324313     2.570997    -1.396436
 C     0.722386    -0.425112    -2.203256
 H     6.537306     0.589962    -3.176936
 C     6.708248    -1.329269    -2.166055
 H     6.605357    -3.150147    -1.027514
 C     4.517057     4.871919     0.956049
 H     6.111752     3.603364     1.719730
 H     2.788334     5.857421     0.142293
 H     0.854588     4.693500    -0.824895
 H     1.158727     0.190590    -3.005801
 C     0.410349    -1.786223    -2.534278
 H     7.598101    -1.631400    -2.723855
 H     5.012078     5.801724     1.247133
 C     0.431554    -2.193015    -3.891005
 C     0.276723    -2.767580    -1.492534
 H     0.551976    -1.427501    -4.663708
 C     0.308353    -3.524544    -4.245858
 C     0.200184    -4.130760    -1.886526
 H     0.313103    -3.825528    -5.295248
 C     0.201537    -4.492323    -3.224722
 H     0.132913    -4.884193    -1.098634
 H     0.123778    -5.550185    -3.492071
 H     2.505667    -0.271493     3.303268
 C     0.497842     0.527849     3.436440
 C     0.648403     0.892539     4.798495
 C    -0.573383     1.082174     2.653846
 C    -0.229130     1.770378     5.406376
 H     1.483128     0.467898     5.364682
 C    -1.418231     2.032890     3.291554
 C    -1.258623     2.347715     4.630754
 H    -0.115821     2.034170     6.459624
 H    -2.203822     2.499617     2.694251
 H    -1.941166     3.065788     5.094645
 O    -3.778630    -1.092775     1.108132
 O    -2.010108    -0.930310    -0.311671
 C    -3.885376     0.316620     1.085940
 C    -2.695742    -1.642839     0.514826
 C    -2.956239    -3.121175     0.223813
 C    -1.269364    -3.024375     2.415787
 C    -2.548950    -3.854101     2.491275
 O    -2.821351    -4.542107     3.437931
 O    -3.363686    -3.813376     1.417236
 O    -1.448346    -1.790117     1.764617
 C    -4.052094    -3.310199    -0.810284
 H    -3.777808    -2.801266    -1.744745
 H    -4.190323    -4.383245    -1.008202
 H    -4.995126    -2.882610    -0.444481
 H    -2.010771    -3.545292    -0.140779
 H    -0.937055    -2.867214     3.453827
 C    -4.460882     0.827184    -0.221966
 O    -4.859308     0.168958    -1.144121
 O    -4.478088     2.181852    -0.192927
 C    -4.927155     2.847560    -1.369048
 C    -3.806619     2.857138    -2.412976
 O    -2.643229     2.634004    -2.198777
 O    -4.303110     3.192395    -3.612804
 C    -3.369522     3.269894    -4.692561
 H    -2.880985     2.296934    -4.850929
 H    -3.950048     3.552943    -5.578881
 H    -2.594603     4.023703    -4.486338
 C    -5.338443     4.263510    -0.979582
 H    -5.695317     4.809178    -1.864468
 H    -6.147068     4.225424    -0.235198
 H    -4.486065     4.805774    -0.543094
 H    -2.911574     0.800343     1.238088
 H    -5.774807     2.297909    -1.805684
 H    -0.506764    -3.637324     1.895863
 H    -4.561136     0.598234     1.907161

96
S-AA-re-FM1-TS1-SI E=-2917.698864
Al    -0.265203     0.840816    -1.133643
 N    -0.562972    -0.944441    -0.124653
 O    -0.144153     2.446339    -2.070392
 O    -0.264752    -0.134448    -2.687648
 N    -2.277693     1.196116    -0.888289
 C    -2.759550     2.411724    -0.898949
 C    -3.249565     0.144876    -0.836691
 C    -3.329759    -0.749372     0.228195
 C    -4.132034     0.034741    -1.948694
 C    -2.412461    -0.644150     1.403915
 C    -4.284790    -1.828290     0.155604
 C    -5.079857    -0.957332    -2.005184
 H    -4.024600     0.749298    -2.767168
 C    -2.898270    -0.390169     2.732799
 C    -1.051605    -0.853917     1.215486
 C    -4.368254    -2.844608     1.153323
 C    -5.177986    -1.919931    -0.965966
 H    -5.753344    -1.028534    -2.863246
 C    -4.258177    -0.063205     3.005225
 C    -1.980762    -0.445183     3.836594
 C    -0.148834    -0.922868     2.306357
 C    -5.289223    -3.867626     1.059996
 H    -3.685351    -2.812643     2.001907
 C    -6.124236    -2.981228    -1.026536
 C    -4.688840     0.186111     4.292319
 H    -4.965560    -0.000744     2.176844
 C    -2.460683    -0.193218     5.152477
 C    -0.612275    -0.741590     3.587507
 H     0.906149    -1.093985     2.093837
 C    -0.272317    -2.114877    -0.601117
 H    -5.325816    -4.634241     1.838210
 C    -6.185216    -3.935667    -0.034820
 H    -6.799653    -3.028622    -1.885168
 C    -3.784688     0.115288     5.380501
 H    -5.735501     0.443794     4.473760
 H    -1.751876    -0.240478     5.983867
 H     0.078564    -0.793345     4.433283
 H    -0.344166    -2.983392     0.071777
 C     0.087076    -2.395336    -1.965465
 H    -6.914268    -4.747662    -0.093801
 H    -4.137901     0.312095     6.395860
 C     0.417408    -3.723081    -2.330482
 C     0.023869    -1.372648    -2.968793
 H     0.449405    -4.486129    -1.546660
 C     0.690063    -4.062774    -3.644749
 C     0.283529    -1.753375    -4.313132
 H     0.946880    -5.089275    -3.914069
 C     0.614144    -3.060714    -4.635099
 H     0.220411    -0.975574    -5.076946
 H     0.816916    -3.318986    -5.678655
 H    -3.828294     2.533729    -0.663496
 C    -2.065799     3.612633    -1.250935
 C    -2.727654     4.857573    -1.091596
 C    -0.788558     3.557658    -1.906789
 C    -2.165559     6.035430    -1.546513
 H    -3.704707     4.869566    -0.598713
 C    -0.255741     4.781902    -2.402471
 C    -0.921350     5.981561    -2.213429
 H    -2.678482     6.989152    -1.408522
 H     0.699526     4.741548    -2.929813
 H    -0.475290     6.905431    -2.593275
 O     1.700859     0.789895    -0.909590
 C     2.801563     0.131637    -1.444228
 O     0.214782     1.689452     0.509384
 C     1.497502     1.782715     0.510619
 C     2.094606     3.192740     0.192897
 O     2.120992     1.141295     1.529394
 O     2.677503     3.763152     1.389022
 C     3.063267     3.346913    -0.969955
 H     1.217572     3.821507     0.006435
 C     3.446223     1.532158     1.867355
 C     3.529514     3.026365     2.126681
 H     2.581163     3.022475    -1.900889
 H     3.332553     4.410017    -1.057018
 H     3.994464     2.779442    -0.824695
 H     4.180503     1.225800     1.102257
 O     4.262349     3.526685     2.934625
 C     3.270255    -1.084052    -0.652298
 O     2.699015    -1.633990     0.253189
 O     4.464596    -1.491929    -1.139346
 C     5.120072    -2.552377    -0.450995
 C     5.680128    -2.011881     0.868707
 O     5.664783    -0.855857     1.209200
 O     6.202735    -3.006220     1.595412
 C     6.769759    -2.647893     2.860405
 H     6.004974    -2.202818     3.513952
 H     7.150523    -3.578446     3.297781
 H     7.586382    -1.922631     2.729247
 C     6.208570    -3.104858    -1.363259
 H     6.736035    -3.928698    -0.863118
 H     5.758036    -3.480855    -2.293162
 H     6.934485    -2.318644    -1.619999
 H     4.389756    -3.336022    -0.193877
 H     3.673899     0.795000    -1.563800
 H     3.712383     1.000866     2.788230
 H     2.555799    -0.224177    -2.462126

96
S-AA-re-FM2-TS2-SI E=-2917.702741
Al     0.366318     0.871790     1.051329
 N     0.431195    -0.868376    -0.064414
 O     0.511348     2.495494     1.924603
 O     0.176077    -0.166992     2.547382
 N     2.457836     0.781654     1.068768
 C     3.217912     1.821123     1.300552
 C     3.127323    -0.484873     1.130830
 C     3.170868    -1.361201     0.049792
 C     3.732350    -0.834545     2.371642
 C     2.535334    -0.995598    -1.250940
 C     3.793724    -2.649185     0.219266
 C     4.369021    -2.040662     2.533152
 H     3.656026    -0.131174     3.202896
 C     3.306149    -0.816402    -2.452024
 C     1.154108    -0.838187    -1.297590
 C     3.804360    -3.636040    -0.810705
 C     4.411943    -2.983301     1.472061
 H     4.828397    -2.296186     3.491524
 C     4.729961    -0.873101    -2.466456
 C     2.627636    -0.546207    -3.688151
 C     0.491824    -0.568377    -2.523239
 C     4.404601    -4.863661    -0.620263
 H     3.324403    -3.415482    -1.764286
 C     5.030936    -4.254519     1.632876
 C     5.439110    -0.687769    -3.635684
 H     5.263653    -1.059691    -1.533607
 C     3.388365    -0.369308    -4.877595
 C     1.209060    -0.444572    -3.689229
 H    -0.588438    -0.436900    -2.520318
 C    -0.126509    -1.977438     0.325913
 H     4.393614    -5.601795    -1.426241
 C     5.032650    -5.177617     0.609953
 H     5.500043    -4.488406     2.592449
 C     4.764813    -0.439986    -4.856454
 H     6.531159    -0.729775    -3.619499
 H     2.857739    -0.166559    -5.811826
 H     0.693363    -0.239043    -4.630773
 H    -0.133768    -2.830455    -0.371961
 C    -0.694618    -2.207725     1.622934
 H     5.508557    -6.151839     0.746424
 H     5.337869    -0.298079    -5.776031
 C    -1.379226    -3.426734     1.865141
 C    -0.467856    -1.286260     2.704484
 H    -1.526855    -4.117589     1.029234
 C    -1.853523    -3.747794     3.122777
 C    -0.942198    -1.658076     3.991138
 H    -2.389776    -4.682910     3.295220
 C    -1.623110    -2.847825     4.186676
 H    -0.762794    -0.961660     4.812482
 H    -1.989225    -3.094964     5.187464
 H     4.307748     1.662587     1.295656
 C     2.792647     3.147554     1.628134
 C     3.761001     4.181725     1.719880
 C     1.431004     3.405583     2.001901
 C     3.418325     5.448556     2.152162
 H     4.794659     3.956073     1.440097
 C     1.116767     4.707457     2.483207
 C     2.082404     5.698019     2.540440
 H     4.167063     6.240931     2.208228
 H     0.088479     4.897881     2.797211
 H     1.805015     6.693478     2.898956
 O    -2.475072     1.292034    -1.195679
 C    -3.015247    -0.012226    -1.150286
 O    -1.575880     1.034875     0.873596
 C    -1.752168     1.761010    -0.153775
 C    -1.886550     3.278609    -0.055424
 O     0.025303     1.740734    -0.659324
 O    -1.652677     3.890809    -1.334873
 C     0.568571     2.809947    -1.378799
 C    -0.481653     3.741885    -1.988076
 O    -0.275781     4.352352    -3.002740
 C    -3.280190     3.685935     0.395794
 H    -3.474529     3.290581     1.403621
 H    -3.346510     4.783527     0.423989
 H    -4.040371     3.289813    -0.291377
 H    -1.135754     3.617731     0.669714
 H     1.180465     2.453359    -2.224738
 C    -4.529183     0.060008    -1.245791
 O    -5.211465     1.009642    -0.970762
 O    -5.009693    -1.126738    -1.672665
 C    -6.427882    -1.290742    -1.660460
 C    -6.894515    -1.471851    -0.213009
 O    -6.170140    -1.605514     0.737318
 O    -8.234444    -1.473917    -0.156891
 C    -8.815512    -1.633255     1.140814
 H    -8.500092    -0.817253     1.807835
 H    -9.901997    -1.608408     0.994053
 H    -8.510715    -2.590630     1.589337
 C    -6.768261    -2.491168    -2.534786
 H    -6.420161    -2.316484    -3.563247
 H    -6.281996    -3.400463    -2.150141
 H    -7.855808    -2.646896    -2.548593
 H    -2.758705    -0.516912    -0.205341
 H    -6.906000    -0.376683    -2.046028
 H     1.221290     3.446308    -0.748768
 H    -2.629404    -0.611708    -1.987783

96
S-AA-re-TSalfa-SI E=-2917.703503
Al    -0.291796    -0.805206     0.447839
 N     0.690881     0.206118    -0.926111
 O    -0.690295     0.393410     1.789170
 O     0.096070    -2.403607    -0.396108
 N     1.479130    -1.060376     1.495853
 C     1.599394    -0.943859     2.786784
 C     2.649702    -1.393587     0.742941
 C     3.275208    -0.397898    -0.008513
 C     3.129454    -2.728247     0.751734
 C     2.762680     1.014257     0.014020
 C     4.403300    -0.761142    -0.826364
 C     4.232404    -3.074707     0.008724
 H     2.593087    -3.471238     1.344516
 C     3.534295     2.086974     0.581704
 C     1.500726     1.305768    -0.503454
 C     5.055354     0.169253    -1.687958
 C     4.891473    -2.112651    -0.803588
 H     4.602023    -4.103350     0.018501
 C     4.798721     1.877649     1.206075
 C     3.009900     3.424978     0.548240
 C     0.976956     2.622172    -0.527970
 C     6.132374    -0.207530    -2.463718
 H     4.689927     1.195595    -1.734778
 C     6.010211    -2.465501    -1.609483
 C     5.509645     2.927750     1.749647
 H     5.205364     0.866811     1.256933
 C     3.774768     4.486025     1.110071
 C     1.731014     3.658553    -0.027479
 H    -0.020031     2.787341    -0.942071
 C     0.746324    -0.212558    -2.158929
 H     6.610819     0.525528    -3.118192
 C     6.622699    -1.535779    -2.421480
 H     6.371313    -3.497067    -1.577370
 C     4.998677     4.247991     1.697049
 H     6.474787     2.739361     2.226797
 H     3.365573     5.499371     1.073409
 H     1.340844     4.679542    -0.050236
 H     1.243395     0.433953    -2.898600
 C     0.302529    -1.497431    -2.618356
 H     7.479214    -1.820507    -3.037531
 H     5.573151     5.071887     2.127706
 C     0.278814    -1.753703    -4.013056
 C     0.067765    -2.573366    -1.689648
 H     0.477736    -0.924322    -4.698488
 C     0.012914    -3.015944    -4.510279
 C    -0.157489    -3.866602    -2.231272
 H    -0.016901    -3.197036    -5.586394
 C    -0.197989    -4.074439    -3.600562
 H    -0.310268    -4.687969    -1.528193
 H    -0.393285    -5.080742    -3.982190
 H     2.555903    -1.232627     3.251364
 C     0.605924    -0.377251     3.649579
 C     0.795843    -0.393827     5.053615
 C    -0.486335     0.354330     3.077346
 C    -0.068174     0.278668     5.898406
 H     1.646744    -0.948232     5.461177
 C    -1.331404     1.070188     3.965575
 C    -1.130766     1.018564     5.336271
 H     0.075996     0.253147     6.980200
 H    -2.149299     1.652629     3.538440
 H    -1.809984     1.567306     5.994980
 O    -4.004645    -0.688803     0.778205
 O    -1.959982    -0.701107    -0.303927
 C    -3.836222     0.688909     0.976818
 C    -2.881499    -1.421289     0.333326
 C    -3.410878    -2.628512    -0.461112
 C    -2.973575    -2.757408     2.365316
 C    -4.033493    -3.626739     1.691322
 O    -4.696832    -4.392315     2.341261
 O    -4.228279    -3.490130     0.374172
 O    -2.184441    -1.980218     1.490394
 C    -4.234782    -2.265371    -1.677574
 H    -3.623943    -1.672448    -2.372065
 H    -4.572741    -3.182088    -2.183511
 H    -5.104339    -1.663079    -1.384633
 H    -2.521851    -3.206517    -0.754277
 H    -3.507061    -2.123008     3.095589
 C    -4.132061     1.504609    -0.270178
 O    -4.554265     1.105587    -1.322185
 O    -3.879755     2.815518    -0.020715
 C    -4.162721     3.723363    -1.081134
 C    -3.151792     3.547194    -2.216050
 O    -2.019632     3.152449    -2.091736
 O    -3.680307     3.960839    -3.374923
 C    -2.834098     3.891344    -4.524515
 H    -2.536570     2.850390    -4.720152
 H    -3.424170     4.281620    -5.362490
 H    -1.926335     4.496604    -4.379996
 C    -4.097872     5.135207    -0.509335
 H    -4.325326     5.872289    -1.293248
 H    -4.832052     5.243244     0.302374
 H    -3.094927     5.338404    -0.104925
 H    -5.159461     3.511030    -1.496316
 H    -2.823891     0.950480     1.317154
 H    -4.553855     1.002876     1.753725
 H    -2.304905    -3.425088     2.928477

96
R-AA-re-FM2-TS1-SI E=-2917.701408
Al     0.531530    -1.510979     0.586549
 N     1.441241    -0.640461    -1.053529
 O    -0.325003    -1.911327     2.163052
 O     1.936826    -2.671404     0.701404
 N     1.499067     0.006480     1.692258
 C     1.083135     0.447214     2.853329
 C     2.840718     0.376496     1.349340
 C     3.133472     1.158351     0.236331
 C     3.882927    -0.118515     2.182913
 C     2.031048     1.670226    -0.628500
 C     4.510780     1.418681    -0.094006
 C     5.199106     0.160876     1.906634
 H     3.612849    -0.747468     3.033170
 C     1.766076     3.076160    -0.770166
 C     1.243805     0.752528    -1.319861
 C     4.896111     2.133635    -1.266553
 C     5.552618     0.925429     0.762927
 H     5.990827    -0.225287     2.553865
 C     2.466197     4.069483    -0.024764
 C     0.743277     3.510283    -1.679852
 C     0.232664     1.191671    -2.212509
 C     6.224420     2.364602    -1.559881
 H     4.125075     2.498011    -1.945816
 C     6.912426     1.189496     0.436909
 C     2.183733     5.410856    -0.181851
 H     3.234446     3.758308     0.684310
 C     0.484351     4.902444    -1.825943
 C     0.003738     2.534431    -2.400541
 H    -0.375579     0.455972    -2.732921
 C     2.239178    -1.321462    -1.825731
 H     6.490697     2.911203    -2.468141
 C     7.246166     1.896960    -0.697539
 H     7.691669     0.809697     1.103347
 C     1.188328     5.835985    -1.096389
 H     2.732015     6.152400     0.404774
 H    -0.292016     5.217796    -2.528514
 H    -0.778426     2.860273    -3.090521
 H     2.614480    -0.833700    -2.739834
 C     2.727445    -2.645057    -1.566683
 H     8.294303     2.090275    -0.938916
 H     0.978876     6.901890    -1.216351
 C     3.474474    -3.307769    -2.574339
 C     2.586067    -3.247476    -0.268242
 H     3.581829    -2.822233    -3.549297
 C     4.058239    -4.539458    -2.344694
 C     3.222880    -4.498884    -0.053171
 H     4.620842    -5.045893    -3.131419
 C     3.925906    -5.127343    -1.067239
 H     3.119418    -4.951163     0.934995
 H     4.389169    -6.099093    -0.872759
 H     1.685557     1.227537     3.345102
 C    -0.046673    -0.023219     3.591414
 C    -0.449974     0.653606     4.772859
 C    -0.670090    -1.264064     3.225253
 C    -1.452643     0.148106     5.577184
 H     0.052651     1.588677     5.039322
 C    -1.676267    -1.778582     4.092244
 C    -2.058838    -1.081268     5.224364
 H    -1.764629     0.677566     6.479582
 H    -2.136719    -2.729376     3.817987
 H    -2.845266    -1.492519     5.864098
 O    -1.180984    -0.558952    -0.112975
 C    -2.011461     0.310922     0.593917
 O    -0.535324    -2.702997    -0.409617
 C    -1.686189    -2.144779    -0.552258
 C    -2.275135    -2.050212    -1.985792
 O    -2.632507    -2.481385     0.379804
 O    -3.275646    -3.083158    -2.174610
 H    -2.760975    -1.071813    -2.104591
 C    -1.245661    -2.283907    -3.070818
 C    -4.011356    -2.443104     0.015415
 C    -4.268678    -3.196926    -1.275575
 H    -1.725978    -2.203211    -4.056504
 H    -0.436707    -1.548592    -3.002573
 H    -0.804891    -3.283537    -2.959519
 H    -4.564173    -2.934914     0.824781
 O    -5.252980    -3.847924    -1.495991
 C    -2.927245     1.142864    -0.287439
 O    -3.051057     1.062979    -1.484425
 O    -3.635352     1.999726     0.477890
 C    -4.708460     2.695595    -0.151758
 H    -4.370572     3.104007    -1.117593
 C    -5.830258     1.696005    -0.456054
 O    -5.826128     0.533282    -0.138358
 O    -6.822749     2.292946    -1.122619
 C    -7.938427     1.469260    -1.484720
 H    -8.637397     2.122975    -2.019586
 H    -7.612587     0.642498    -2.132783
 H    -8.415794     1.047560    -0.588004
 C    -5.156446     3.813308     0.781482
 H    -5.487176     3.402000     1.747041
 H    -4.320209     4.503446     0.964629
 H    -5.986874     4.370404     0.326716
 H    -2.653153    -0.224765     1.317525
 H    -4.400244    -1.412716    -0.080936
 H    -1.403035     1.009386     1.192761

96
R-AA-re-FM1-TS1-SI E=-2917.707332
Al     0.036456     0.980713    -0.973416
 N    -0.323948    -0.815771    -0.007800
 O     0.231922     2.586053    -1.902591
 O     0.307462     0.013737    -2.507455
 N    -2.009261     1.238191    -1.064340
 C    -2.542374     2.425080    -1.189464
 C    -2.919221     0.136285    -1.154180
 C    -3.117940    -0.761134    -0.107030
 C    -3.606321    -0.025107    -2.391249
 C    -2.406739    -0.610493     1.199853
 C    -3.988610    -1.891695    -0.320298
 C    -4.476003    -1.069025    -2.588339
 H    -3.408801     0.692200    -3.190274
 C    -3.113273    -0.384735     2.430960
 C    -1.024851    -0.759090     1.234238
 C    -4.173080    -2.911891     0.660044
 C    -4.684852    -2.034774    -1.568873
 H    -4.997676    -1.179240    -3.542604
 C    -4.512901    -0.120662     2.476042
 C    -2.388056    -0.407542     3.670691
 C    -0.314148    -0.800169     2.460163
 C    -5.006912    -3.986624     0.429437
 H    -3.637631    -2.843284     1.606681
 C    -5.546614    -3.149055    -1.770990
 C    -5.160019     0.100383     3.674483
 H    -5.075517    -0.085279     1.541906
 C    -3.088494    -0.185979     4.889648
 C    -0.986315    -0.647051     3.649053
 H     0.767034    -0.934020     2.429217
 C     0.100961    -1.968784    -0.430606
 H    -5.123308    -4.754679     1.198370
 C    -5.710587    -4.106336    -0.793872
 H    -6.071570    -3.234940    -2.726342
 C    -4.444511     0.062130     4.896600
 H    -6.232931     0.309186     3.681289
 H    -2.525119    -0.209591     5.826722
 H    -0.441675    -0.680470     4.596478
 H    -0.013919    -2.839370     0.231648
 C     0.655911    -2.228803    -1.729880
 H    -6.372405    -4.959620    -0.961872
 H    -4.968491     0.234616     5.840089
 C     1.087353    -3.541235    -2.038932
 C     0.678387    -1.213048    -2.740268
 H     1.061727    -4.295219    -1.247306
 C     1.532002    -3.873257    -3.307330
 C     1.116850    -1.585273    -4.039544
 H     1.859803    -4.889591    -3.535989
 C     1.537024    -2.878056    -4.308525
 H     1.118724    -0.811980    -4.810501
 H     1.877084    -3.130627    -5.317234
 H    -3.640466     2.493523    -1.140698
 C    -1.860902     3.656089    -1.455679
 C    -2.603124     4.865670    -1.446457
 C    -0.490898     3.659722    -1.888393
 C    -2.034555     6.063232    -1.838353
 H    -3.648177     4.833829    -1.122940
 C     0.053043     4.900509    -2.328708
 C    -0.695815     6.064444    -2.290525
 H    -2.612493     6.989205    -1.818015
 H     1.083112     4.900742    -2.692082
 H    -0.241903     7.002823    -2.622637
 O     1.894591     0.982167    -0.393683
 C     3.120365     0.757953    -1.034664
 C     3.929092    -0.269480    -0.251234
 O     4.280403    -0.135257     0.897142
 O     4.207579    -1.366897    -0.977520
 C     4.933095    -2.404175    -0.317696
 C     4.067309    -3.046284     0.770217
 O     2.867969    -2.970021     0.859315
 O     4.840552    -3.757416     1.602376
 C     4.175145    -4.450735     2.660629
 H     4.957820    -4.975354     3.221688
 H     3.646884    -3.741420     3.315009
 H     3.444874    -5.169403     2.259118
 C     5.348051    -3.418341    -1.377552
 H     4.460869    -3.828772    -1.882305
 H     5.983007    -2.929328    -2.130579
 H     5.915133    -4.237345    -0.912778
 H     5.814111    -1.975195     0.184386
 H     2.941154     0.392086    -2.056452
 H     3.721377     1.683539    -1.098246
 O     0.147594     1.897959     0.722180
 C     1.395501     2.044767     0.969706
 C     2.055281     3.379673     0.627553
 O     1.832131     1.474437     2.108105
 O     3.484302     3.335001     0.811374
 C     1.437836     4.526139     1.424621
 H     1.909200     3.549903    -0.443443
 C     3.048315     1.884386     2.729872
 C     3.993136     2.749114     1.912769
 H     0.372138     4.618711     1.174718
 H     1.524117     4.367568     2.511082
 H     1.948688     5.465123     1.166505
 H     2.799921     2.433558     3.655209
 H     3.608164     0.980697     2.997656
 O     5.136800     2.911582     2.234043

96
R-AA-re-SI-TSalfa E=-2917.7020
Al    -0.330633    -0.831798     0.589666
 O    -0.966788     0.075201     2.017500
 C     1.655805    -0.539490     2.943407
 N     1.552672    -0.695251     1.657718
 C     2.761181    -0.947029     0.937764
 C     3.260418     0.020185     0.064358
 C     3.416279    -2.195625     1.104551
 C     2.544682     1.328332    -0.091986
 C     4.436357    -0.284190    -0.707022
 C     4.563496    -2.480691     0.403091
 H     2.977775    -2.928286     1.784516
 C     3.131548     2.576057     0.314065
 C     1.249339     1.336785    -0.608394
 C     4.967043     0.612434    -1.681007
 C     5.099352    -1.545844    -0.522791
 H     5.063637    -3.443623     0.534969
 C     4.415166     2.657990     0.928746
 C     2.392999     3.794770     0.123669
 C     0.514176     2.535155    -0.781245
 N     0.628029     0.075137    -0.863495
 C     6.091583     0.289966    -2.412398
 H     4.469085     1.567576    -1.850990
 C     6.262791    -1.842598    -1.287029
 C     4.945990     3.871757     1.314033
 H     4.981900     1.741761     1.099097
 C     2.975781     5.030396     0.523627
 C     1.088753     3.737645    -0.438830
 H    -0.499089     2.499233    -1.183840
 C     0.902336    -0.572877    -1.962475
 H     6.474387     0.994377    -3.155324
 C     6.753684    -0.946169    -2.211198
 H     6.757257    -2.805347    -1.131548
 C     4.224899     5.073157     1.104242
 H     5.930765     3.906975     1.786928
 H     2.405047     5.949985     0.368019
 H     0.528646     4.665002    -0.583584
 H     1.418862    -0.017945    -2.760596
 C     0.672078    -1.967550    -2.204985
 H     7.645884    -1.187782    -2.794131
 H     4.658284     6.028648     1.410097
 C     0.902955    -2.462727    -3.517068
 C     0.376775    -2.890401    -1.139867
 H     1.144451    -1.746767    -4.308357
 C     0.828784    -3.811964    -3.800459
 O     0.189522    -2.501356     0.098425
 C     0.333030    -4.271191    -1.455999
 H     0.996512    -4.178686    -4.815047
 C     0.542674    -4.712924    -2.751090
 H     0.086153    -4.969201    -0.654843
 H     0.479078    -5.783918    -2.963000
 H     2.650240    -0.645093     3.407225
 C     0.582046    -0.178814     3.825363
 C     0.826925    -0.069758     5.215545
 C    -0.700033     0.162836     3.296297
 C    -0.160500     0.363640     6.083499
 H     1.819619    -0.330532     5.595101
 C    -1.687465     0.626156     4.199885
 C    -1.420852     0.715661     5.558610
 H     0.033676     0.440278     7.155097
 H    -2.663395     0.897644     3.795624
 H    -2.206148     1.066804     6.234024
 O    -4.165290    -0.724132     0.279492
 O    -1.924692    -0.816602    -0.284760
 C    -4.031592     0.609398     0.704484
 C    -3.001912    -1.516950     0.084368
 C    -3.500762    -2.569334    -0.949179
 C    -3.188482    -3.480490     1.508356
 C    -2.714931    -4.388097     0.380555
 O    -2.288047    -5.503920     0.527874
 O    -2.769738    -3.809860    -0.832749
 O    -2.676762    -2.178195     1.328700
 C    -3.400384    -2.088816    -2.379780
 H    -2.350860    -1.905658    -2.646763
 H    -3.819881    -2.844239    -3.060778
 H    -3.960318    -1.148766    -2.481745
 H    -4.554938    -2.772694    -0.700440
 H    -2.798223    -3.871113     2.456553
 C    -4.331771     1.539209    -0.470622
 O    -4.630474     1.219026    -1.590386
 O    -4.249165     2.842233    -0.083147
 C    -4.576926     3.797013    -1.070721
 C    -3.478609     3.959885    -2.112148
 O    -2.351465     3.547612    -2.018528
 O    -3.938575     4.673836    -3.147610
 C    -3.012343     4.938014    -4.204396
 H    -3.558898     5.529571    -4.948654
 H    -2.143564     5.500971    -3.831010
 H    -2.656742     3.997190    -4.650176
 C    -4.994059     0.855405     1.870772
 H    -4.740828     0.168139     2.690748
 H    -4.923605     1.891558     2.230799
 H    -6.032558     0.653442     1.564858
 H    -5.514719     3.543121    -1.586834
 H    -2.999689     0.820276     1.025734
 H    -4.295717    -3.486862     1.561998
 H    -4.706798     4.757501    -0.549074

96
R-AA-re-FF-TS2-SI E=-2917.705046
Al     0.237181    -0.857810     0.168141
 N     1.369311    -0.122591    -1.339322
 O    -1.011262     0.533802     0.066744
 O     1.519003    -2.189411     0.348275
 N     1.271673     0.344417     1.451379
 C     0.698472     1.186682     2.262969
 C     2.698276     0.358288     1.351863
 C     3.282837     1.107109     0.329408
 C     3.478200    -0.425649     2.238561
 C     2.425515     1.926031    -0.593796
 C     4.710112     1.039002     0.156355
 C     4.846287    -0.459288     2.110723
 H     2.970403    -1.012555     3.005661
 C     2.500064     3.363003    -0.609924
 C     1.512761     1.295490    -1.440496
 C     5.386204     1.700282    -0.910701
 C     5.497241     0.257005     1.069710
 H     5.447768    -1.061164     2.796778
 C     3.344022     4.097507     0.273642
 C     1.683562     4.103619    -1.532352
 C     0.698235     2.031830    -2.336323
 C     6.755566     1.610774    -1.054667
 H     4.805729     2.281917    -1.627688
 C     6.908715     0.194179     0.897995
 C     3.393485     5.475868     0.234875
 H     3.957472     3.555641     0.994430
 C     1.765889     5.524338    -1.551824
 C     0.796239     3.401808    -2.393106
 H    -0.007808     1.488381    -2.966576
 C     2.107333    -0.876612    -2.106830
 H     7.247390     2.124180    -1.884902
 C     7.529468     0.857294    -0.138403
 H     7.493369    -0.402217     1.603769
 C     2.603176     6.200299    -0.690939
 H     4.047151     6.013818     0.926260
 H     1.141903     6.072879    -2.262762
 H     0.174445     3.970075    -3.089846
 H     2.631950    -0.397442    -2.949165
 C     2.384594    -2.263138    -1.884128
 H     8.613761     0.797161    -0.260846
 H     2.654181     7.291685    -0.714557
 C     3.087442    -3.001800    -2.871251
 C     2.145835    -2.840888    -0.589094
 H     3.274572    -2.532596    -3.842148
 C     3.535438    -4.283860    -2.619193
 C     2.661020    -4.142658    -0.341676
 H     4.064753    -4.851331    -3.387423
 C     3.320000    -4.842268    -1.338211
 H     2.495066    -4.576036     0.645733
 H     3.686275    -5.850939    -1.125275
 H     1.332470     1.728654     2.983235
 C    -0.688055     1.541826     2.226917
 C    -1.226366     2.345255     3.264612
 C    -1.468487     1.259780     1.052337
 C    -2.510465     2.850518     3.187348
 H    -0.600199     2.560011     4.136210
 C    -2.761632     1.841750     0.980309
 C    -3.271928     2.592534     2.026936
 H    -2.923432     3.452132     3.999673
 H    -3.373764     1.672597     0.094090
 H    -4.289088     2.980934     1.934773
 O    -2.971153    -2.298090    -0.187276
 O    -0.858011    -2.027989    -0.951491
 C    -3.383384    -1.229053    -1.024594
 H    -2.779898    -0.327767    -0.839472
 C    -1.659499    -2.589886    -0.136264
 C    -1.553154    -4.055909     0.313583
 C    -0.654553    -2.568781     2.486631
 C     0.081461    -3.843325     2.086487
 O     0.953760    -4.352746     2.737434
 O    -0.311063    -4.406606     0.917611
 O    -0.958256    -1.751201     1.396423
 C    -1.735049    -4.980410    -0.883837
 H    -0.937436    -4.803302    -1.619641
 H    -1.683265    -6.026366    -0.549512
 H    -2.711284    -4.804443    -1.357498
 H    -2.371802    -4.214629     1.034852
 H    -0.016729    -2.043986     3.216450
 C    -4.844770    -0.944235    -0.762217
 O    -5.538943    -1.425297     0.090670
 O    -5.280940    -0.036788    -1.669977
 C    -6.649369     0.353116    -1.579657
 H    -7.276626    -0.536619    -1.417504
 C    -6.856746     1.278328    -0.378617
 O    -5.990516     1.894512     0.187062
 O    -8.158783     1.346329    -0.072127
 C    -8.517557     2.204329     1.014724
 H    -9.608785     2.143039     1.104114
 H    -8.039037     1.866819     1.946040
 H    -8.207070     3.240556     0.813176
 C    -7.018179     1.049844    -2.884960
 H    -6.386513     1.937801    -3.037667
 H    -6.868152     0.363062    -3.730658
 H    -8.072585     1.359692    -2.861169
 H    -1.582554    -2.856978     3.020962
 H    -3.253117    -1.495600    -2.086455

96
BA-si-FF-TS1-SI E=-2917.702101
Al    -0.490928    -1.054182    -0.556846
 N     1.342553    -1.822927    -1.031859
 O    -0.634740    -0.183842    -2.197073
 O    -0.305335    -1.980826     1.059564
 N     0.466067     0.604798     0.106637
 C     0.276597     1.804549    -0.366791
 C     1.543983     0.407116     1.023877
 C     2.789930     0.058951     0.501125
 C     1.311195     0.495461     2.419158
 C     2.975899    -0.030487    -0.987644
 C     3.856338    -0.248698     1.416657
 C     2.339244     0.250670     3.298799
 H     0.303408     0.740348     2.757901
 C     3.840399     0.878944    -1.692106
 C     2.266675    -0.980940    -1.724860
 C     5.139385    -0.692211     0.981401
 C     3.626501    -0.133210     2.830990
 H     2.169514     0.322191     4.376566
 C     4.545630     1.929967    -1.035541
 C     3.993857     0.751860    -3.115629
 C     2.404616    -1.087439    -3.131150
 C     6.140695    -0.983354     1.885216
 H     5.327290    -0.805135    -0.087095
 C     4.684564    -0.432260     3.734632
 C     5.368200     2.787193    -1.737105
 H     4.426986     2.055824     0.041175
 C     4.856868     1.648012    -3.807040
 C     3.262273    -0.251956    -3.806697
 H     1.808055    -1.834516    -3.657335
 C     1.760571    -2.987302    -0.626090
 H     7.114140    -1.325048     1.523995
 C     5.917215    -0.845882     3.277086
 H     4.495782    -0.336508     4.807535
 C     5.534200     2.643346    -3.136535
 H     5.894978     3.585882    -1.208532
 H     4.966412     1.535320    -4.889202
 H     3.374963    -0.337727    -4.890638
 H     2.724678    -3.356435    -1.012014
 C     1.120779    -3.785873     0.377552
 H     6.718875    -1.076134     3.983319
 H     6.191553     3.326178    -3.680586
 C     1.588612    -5.098157     0.635879
 C     0.157322    -3.176995     1.254942
 H     2.335875    -5.529116    -0.037787
 C     1.123255    -5.827265     1.715043
 C    -0.259748    -3.932823     2.387043
 H     1.479579    -6.842856     1.898406
 C     0.198940    -5.223070     2.595826
 H    -0.959417    -3.459413     3.079493
 H    -0.157477    -5.782229     3.466091
 H     0.793762     2.642818     0.121093
 C    -0.489652     2.115911    -1.538662
 C    -0.751265     3.470693    -1.864239
 C    -0.840940     1.070103    -2.461020
 C    -1.344303     3.813885    -3.065612
 H    -0.486924     4.238368    -1.132878
 C    -1.408884     1.459509    -3.706296
 C    -1.661366     2.791741    -3.988445
 H    -1.554071     4.858311    -3.305472
 H    -1.654875     0.667357    -4.416205
 H    -2.117218     3.057087    -4.947151
 O    -2.314970    -0.636953    -0.066077
 O    -1.570503    -2.511486    -1.249528
 C    -3.110558     0.492797     0.022737
 C    -2.755591    -2.220506    -0.906626
 C    -3.386506    -2.961346     0.257437
 C    -5.010380    -2.253479    -1.741973
 C    -5.519286    -2.066176    -0.308257
 O    -6.615072    -1.658436    -0.035093
 O    -4.641633    -2.405711     0.653693
 O    -3.629154    -1.868540    -1.879180
 C    -5.820588    -1.473526    -2.757043
 H    -5.430498    -1.661143    -3.767175
 H    -6.873750    -1.780698    -2.707944
 H    -5.764578    -0.395568    -2.547692
 H    -2.716510    -2.906587     1.119492
 H    -5.082494    -3.337419    -1.963203
 C    -2.836859     1.302129     1.285310
 O    -2.114387     1.000350     2.199156
 O    -3.549099     2.451901     1.251876
 C    -3.411143     3.322168     2.371368
 C    -2.003328     3.923516     2.407932
 O    -1.229689     3.965922     1.484669
 O    -1.761010     4.444140     3.618157
 C    -0.487944     5.068796     3.804197
 H    -0.483486     5.451997     4.831684
 H     0.323323     4.338434     3.666246
 H    -0.347591     5.891785     3.087518
 H    -4.183533     0.228040     0.063391
 H    -3.512424    -4.019577    -0.038096
 H    -3.541421     2.750556     3.303478
 H    -3.000042     1.181620    -0.834429
 C    -4.476653     4.405560     2.245772
 H    -4.337071     4.973915     1.313981
 H    -5.474985     3.944934     2.228587
 H    -4.416863     5.094738     3.100025

96
R-BA-re-FM1-TS1-SI E=-2917.705426
Al     0.037012     0.798228    -1.223339
 N    -0.325301    -0.834260     0.002622
 O     0.236881     2.248862    -2.373338
 O     0.209497    -0.385141    -2.615006
 N    -1.991198     1.138262    -1.219151
 C    -2.481605     2.325176    -1.467334
 C    -2.953913     0.086645    -1.081325
 C    -3.113684    -0.633197     0.100819
 C    -3.740908    -0.214239    -2.229409
 C    -2.293058    -0.338207     1.315997
 C    -4.054675    -1.727134     0.122711
 C    -4.673317    -1.221987    -2.205519
 H    -3.572662     0.365837    -3.138968
 C    -2.886152     0.107126     2.547285
 C    -0.921834    -0.562151     1.273026
 C    -4.216976    -2.575145     1.258668
 C    -4.851965    -2.010492    -1.038461
 H    -5.272473    -1.439999    -3.093423
 C    -4.261622     0.463620     2.652548
 C    -2.064743     0.220974     3.719906
 C    -0.116967    -0.474828     2.436418
 C    -5.123419    -3.615285     1.254582
 H    -3.608075    -2.399367     2.145087
 C    -5.785130    -3.084627    -1.007002
 C    -4.796156     0.902487     3.846634
 H    -4.895872     0.396118     1.767295
 C    -2.650660     0.666519     4.937904
 C    -0.684060    -0.109416     3.633887
 H     0.948572    -0.686023     2.348682
 C    -0.036461    -2.065259    -0.290708
 H    -5.221976    -4.249242     2.139489
 C    -5.924944    -3.871255     0.115315
 H    -6.386683    -3.278317    -1.899351
 C    -3.986304     1.000893     5.004724
 H    -5.852127     1.179908     3.899084
 H    -2.014440     0.747870     5.823604
 H    -0.067990    -0.039983     4.534385
 H    -0.176854    -2.830150     0.488014
 C     0.394248    -2.540161    -1.576424
 H    -6.643527    -4.694561     0.126892
 H    -4.421223     1.347469     5.945563
 C     0.665619    -3.919784    -1.740548
 C     0.451864    -1.661009    -2.706374
 H     0.599299    -4.570738    -0.863225
 C     0.997378    -4.447829    -2.977152
 C     0.777819    -2.230669    -3.966800
 H     1.200870    -5.514425    -3.092990
 C     1.047864    -3.584208    -4.092368
 H     0.809915    -1.560384    -4.828308
 H     1.299417    -3.990161    -5.076615
 H    -3.568672     2.456396    -1.350913
 C    -1.770813     3.474125    -1.938713
 C    -2.458631     4.711035    -2.040217
 C    -0.433041     3.354364    -2.448413
 C    -1.864611     5.820468    -2.611962
 H    -3.480781     4.772774    -1.654127
 C     0.136857     4.502692    -3.067993
 C    -0.557289     5.699304    -3.133314
 H    -2.398815     6.770457    -2.673813
 H     1.142621     4.406545    -3.482744
 H    -0.083684     6.566858    -3.602110
 O     1.966823     0.838208    -0.816961
 C     3.125600     0.574851    -1.560951
 O     0.337429     1.878767     0.322979
 C     1.612262     2.011439     0.424369
 C     2.292492     3.297913    -0.065147
 O     2.148589     1.557631     1.582332
 O     2.586755     4.163295     1.035975
 H     1.614034     3.844423    -0.725458
 C     3.405519     2.114133     2.017407
 C     3.272308     3.636306     2.074649
 H     4.187253     1.849665     1.282402
 C     3.750658     1.500057     3.357341
 O     3.713264     4.332358     2.946604
 H     3.871435     0.413804     3.242619
 H     4.688975     1.932206     3.730521
 H     2.958405     1.705681     4.091872
 C     4.046026    -0.354015    -0.776723
 O     4.812833     0.006441     0.086639
 O     3.893637    -1.638119    -1.140945
 C     4.627460    -2.619895    -0.409468
 C     3.940590    -2.869082     0.936351
 O     2.871863    -2.427940     1.274682
 O     4.701286    -3.669754     1.695340
 C     4.191162    -4.004695     2.989114
 H     3.211693    -4.498792     2.906678
 H     4.925158    -4.683184     3.440016
 H     4.078353    -3.100994     3.606533
 H     3.690673     1.498063    -1.782556
 H     3.223620     3.080297    -0.610467
 H     5.633180    -2.231405    -0.184773
 H     2.834955     0.107733    -2.513612
 C     4.709315    -3.878355    -1.265428
 H     3.701827    -4.242834    -1.514317
 H     5.237615    -3.654333    -2.203500
 H     5.258842    -4.662272    -0.726158

96
BA-re-FM2-TS2-SI E=-2917.700527
Al    -1.136886    -1.332210     0.788464
 N    -0.221232     0.533459     0.915301
 O    -2.062612    -2.923390     0.572518
 O    -1.953830    -0.926456     2.389366
 N    -2.620724    -0.417075    -0.353188
 C    -3.459444    -1.086513    -1.103912
 C    -2.994847     0.944594    -0.109263
 C    -2.169463     2.018480    -0.428001
 C    -4.259540     1.161360     0.510416
 C    -0.827048     1.810742    -1.048337
 C    -2.595311     3.352424    -0.080957
 C    -4.696611     2.428519     0.805934
 H    -4.864075     0.290905     0.771664
 C    -0.506116     2.317368    -2.354332
 C     0.163223     1.176569    -0.302806
 C    -1.773443     4.499467    -0.291744
 C    -3.880576     3.556557     0.527230
 H    -5.668746     2.578784     1.282598
 C    -1.488770     2.879574    -3.220204
 C     0.849241     2.244497    -2.824455
 C     1.505241     1.140306    -0.760369
 C    -2.203598     5.763820     0.055013
 H    -0.783831     4.372333    -0.729819
 C    -4.298778     4.874316     0.863846
 C    -1.150786     3.345715    -4.473966
 H    -2.525414     2.931128    -2.883706
 C     1.165388     2.744586    -4.119057
 C     1.842418     1.676083    -1.981754
 H     2.282959     0.699703    -0.139644
 C     0.015051     1.132661     2.047580
 H    -1.549136     6.622565    -0.114915
 C    -3.482494     5.959576     0.631016
 H    -5.282998     5.007750     1.321145
 C     0.189757     3.284054    -4.929353
 H    -1.924034     3.763847    -5.123523
 H     2.201674     2.683556    -4.462192
 H     2.885552     1.649656    -2.303648
 H     0.608738     2.061311     2.028943
 C    -0.479343     0.717085     3.326886
 H    -3.813527     6.966731     0.896177
 H     0.444236     3.659019    -5.923798
 C    -0.045324     1.402578     4.490673
 C    -1.500782    -0.290733     3.426093
 H     0.720116     2.177980     4.385463
 C    -0.571399     1.110317     5.734890
 C    -2.042500    -0.548304     4.715613
 H    -0.224438     1.637330     6.625926
 C    -1.580755     0.125943     5.832969
 H    -2.823696    -1.307407     4.789013
 H    -2.009131    -0.107204     6.812254
 H    -4.210945    -0.505378    -1.660589
 C    -3.561766    -2.505637    -1.239540
 C    -4.456235    -3.046642    -2.200517
 C    -2.887735    -3.374441    -0.317969
 C    -4.683458    -4.406805    -2.281960
 H    -4.968515    -2.360861    -2.882381
 C    -3.173333    -4.766502    -0.398968
 C    -4.034343    -5.262389    -1.362855
 H    -5.363541    -4.815580    -3.031666
 H    -2.687523    -5.429153     0.320171
 H    -4.219666    -6.339361    -1.409463
 O     2.374950    -2.535285     0.930696
 C     2.867823    -1.446075     1.687111
 O     0.318140    -2.237376     1.823539
 C     1.061847    -2.784486     0.966209
 C     0.756487    -4.134446     0.351920
 O     0.213324    -1.818306    -0.495461
 O     1.335118    -4.341443    -0.928556
 C     0.649725    -2.078491    -1.797623
 C     1.190653    -3.511860    -1.989334
 O     1.562819    -3.889205    -3.068937
 C    -0.385615    -1.768958    -2.880014
 H    -0.672201    -0.709387    -2.834489
 H     0.048457    -1.979760    -3.866642
 H    -1.285935    -2.387910    -2.755541
 H    -0.330749    -4.260397     0.335926
 H     1.541453    -1.452430    -2.007538
 C     4.273717    -1.134672     1.212650
 O     4.973831    -1.836587     0.538525
 O     4.646127     0.074666     1.692785
 C     5.939013     0.536398     1.302561
 C     5.921300     0.900466    -0.185358
 O     4.929070     1.064497    -0.848988
 O     7.170329     1.045551    -0.638602
 C     7.317949     1.396751    -2.018704
 H     6.838761     2.365023    -2.227122
 H     8.397039     1.457488    -2.203087
 H     6.862452     0.629028    -2.661242
 H     2.897463    -1.699830     2.761136
 H     1.199915    -4.906982     1.001751
 H     6.674856    -0.272283     1.431093
 H     2.228099    -0.561461     1.586227
 C     6.290056     1.735698     2.174719
 H     6.295943     1.439215     3.233689
 H     7.286225     2.114454     1.906394
 H     5.552403     2.541019     2.039675

96
R-BA-re-SI-TSalfa E=-2917.7015
Al    -0.311015     0.748498    -0.151935
 O     0.822980    -0.693010    -0.096081
 C    -0.836359    -1.109825     2.166864
 N    -1.363708    -0.275230     1.315723
 C    -2.779248    -0.074900     1.376906
 C    -3.589600    -0.706568     0.432454
 C    -3.326827     0.778937     2.368173
 C    -2.984501    -1.622082    -0.593231
 C    -5.003489    -0.436396     0.444563
 C    -4.681221     1.008122     2.416282
 H    -2.648592     1.258344     3.076044
 C    -3.257687    -3.034260    -0.599253
 C    -2.104770    -1.110506    -1.547014
 C    -5.894762    -0.971199    -0.531421
 C    -5.552167     0.421936     1.458154
 H    -5.101335     1.664016     3.183236
 C    -4.078571    -3.660876     0.383352
 C    -2.667392    -3.863049    -1.614630
 C    -1.509409    -1.932621    -2.534902
 N    -1.734731     0.265918    -1.440286
 C    -7.245225    -0.689887    -0.497395
 H    -5.497489    -1.610365    -1.320804
 C    -6.950984     0.684035     1.469542
 C    -4.317725    -5.019313     0.353262
 H    -4.519166    -3.052188     1.173798
 C    -2.943228    -5.259476    -1.621603
 C    -1.801862    -3.275686    -2.577483
 H    -0.816259    -1.479241    -3.245755
 C    -2.478155     1.176712    -2.005845
 H    -7.904972    -1.110048    -1.260818
 C    -7.784070     0.140205     0.515970
 H    -7.352874     1.336025     2.249899
 C    -3.752241    -5.828940    -0.662323
 H    -4.947566    -5.475551     1.121189
 H    -2.490881    -5.876541    -2.402696
 H    -1.352163    -3.912529    -3.343578
 H    -3.220148     0.843834    -2.748632
 C    -2.487768     2.570238    -1.670387
 H    -8.855883     0.352391     0.534219
 H    -3.952764    -6.903055    -0.677338
 C    -3.227070     3.466051    -2.485492
 C    -1.929188     3.030824    -0.424947
 H    -3.657325     3.088328    -3.417977
 C    -3.408967     4.787221    -2.123302
 O    -1.255171     2.252273     0.373481
 C    -2.174661     4.381755    -0.059215
 H    -3.967144     5.470414    -2.766209
 C    -2.879952     5.234171    -0.892692
 H    -1.774864     4.725609     0.896918
 H    -3.032785     6.273299    -0.587351
 H    -1.474748    -1.503409     2.974089
 C     0.492694    -1.630581     2.085202
 C     0.989709    -2.459990     3.123248
 C     1.250443    -1.449550     0.881375
 C     2.212602    -3.092891     3.003381
 H     0.382929    -2.592388     4.024338
 C     2.480756    -2.143995     0.769943
 C     2.951393    -2.928441     1.811201
 H     2.596862    -3.719759     3.810693
 H     3.071922    -2.039934    -0.139930
 H     3.920865    -3.416550     1.688822
 O     3.037019     2.129574    -1.200567
 O     0.765434     1.696810    -1.292932
 C     3.360361     0.833131    -1.636872
 H     2.612609     0.090006    -1.311491
 C     1.751176     2.351635    -0.669176
 C     1.573249     3.870099    -0.650993
 C     2.665186     2.459226     1.597247
 C     2.896204     3.962003     1.393158
 O     3.525007     4.608357     2.190890
 O     2.444527     4.541321     0.266995
 O     1.686938     1.907986     0.710919
 C     2.254508     2.149301     3.028291
 H     2.189353     1.060861     3.172355
 H     3.001783     2.562066     3.718636
 H     1.275705     2.598207     3.258823
 H     0.533758     4.092661    -0.379289
 H     3.641155     1.991848     1.373112
 C     4.714533     0.429397    -1.083604
 O     5.200718     0.791606    -0.042451
 O     5.332873    -0.431282    -1.926816
 C     6.636041    -0.871849    -1.551807
 H     7.230358    -0.010574    -1.210993
 C     6.557906    -1.857015    -0.385378
 O     5.591177    -2.509872    -0.083444
 O     7.746804    -1.938667     0.225759
 C     7.845955    -2.851456     1.321426
 H     7.597186    -3.874835     1.002390
 H     8.885492    -2.801340     1.667082
 H     7.162184    -2.556379     2.131315
 C     7.270365    -1.522261    -2.776735
 H     7.324543    -0.794416    -3.599237
 H     8.287222    -1.865173    -2.537725
 H     6.669602    -2.382691    -3.107883
 H     3.405053     0.793731    -2.737920
 H     1.788306     4.280982    -1.646011

96
BA-re-FF-TS2-SI E=-2917.699623
Al     0.253750    -0.901837    -0.019232
 N     1.559818    -0.189052    -1.417166
 O    -0.852690     0.605614    -0.156105
 O     1.409352    -2.367199     0.150601
 N     1.307755     0.170947     1.364643
 C     0.756849     1.047397     2.157459
 C     2.735283     0.079303     1.353835
 C     3.440948     0.828511     0.411174
 C     3.396722    -0.797004     2.250521
 C     2.706570     1.746551    -0.523516
 C     4.868073     0.661485     0.326139
 C     4.764479    -0.927848     2.208792
 H     2.797893    -1.367303     2.961929
 C     2.882519     3.173617    -0.471819
 C     1.806913     1.218196    -1.449149
 C     5.660174     1.318517    -0.660749
 C     5.533789    -0.218260     1.247149
 H     5.274610    -1.598677     2.904958
 C     3.715274     3.809351     0.494856
 C     2.181088     4.006269    -1.410045
 C     1.105066     2.044444    -2.361446
 C     7.026242     1.133633    -0.720871
 H     5.172564     1.974746    -1.382457
 C     6.945512    -0.378612     1.163363
 C     3.861695     5.181119     0.520752
 H     4.240121     3.196013     1.228235
 C     2.362827     5.417065    -1.361644
 C     1.303907     3.404674    -2.353393
 H     0.402946     1.578101    -3.054512
 C     2.277424    -0.957737    -2.183346
 H     7.608694     1.646641    -1.490442
 C     7.680528     0.283029     0.203685
 H     7.437298    -1.048144     1.874364
 C     3.186056     5.996262    -0.420272
 H     4.503245     5.643271     1.275395
 H     1.826199     6.037029    -2.085069
 H     0.769588     4.043469    -3.061422
 H     2.889871    -0.483089    -2.966922
 C     2.427482    -2.375655    -2.024916
 H     8.763558     0.148068     0.148170
 H     3.313333     7.081271    -0.391981
 C     3.123973    -3.116391    -3.011556
 C     2.053127    -3.001626    -0.786769
 H     3.413405    -2.610107    -3.937605
 C     3.441671    -4.449073    -2.820241
 C     2.438399    -4.357201    -0.599409
 H     3.966880    -5.014416    -3.592495
 C     3.098121    -5.059894    -1.595296
 H     2.187900    -4.829490     0.352993
 H     3.362520    -6.107435    -1.423887
 H     1.388717     1.521442     2.925771
 C    -0.591541     1.513751     2.053203
 C    -1.129985     2.326170     3.084968
 C    -1.318494     1.327265     0.825506
 C    -2.367766     2.925047     2.951470
 H    -0.543088     2.468562     3.997716
 C    -2.564256     1.998260     0.702660
 C    -3.079265     2.753013     1.743458
 H    -2.783886     3.531931     3.758204
 H    -3.134939     1.892393    -0.220514
 H    -4.061454     3.212351     1.610108
 O    -2.977456    -2.262130    -0.770387
 O    -0.823327    -1.852717    -1.337403
 C    -3.373772    -1.063691    -1.423188
 C    -1.670488    -2.500043    -0.640012
 C    -1.414207    -3.934043    -0.223689
 C    -1.454049    -2.368488     2.224104
 C    -2.181134    -3.720562     2.073728
 O    -2.739095    -4.221905     3.012659
 O    -2.206394    -4.352671     0.878040
 O    -1.114546    -1.771901     1.002191
 C    -0.253393    -2.548238     3.162271
 H     0.155331    -1.566407     3.440632
 H    -0.575184    -3.064930     4.077690
 H     0.541226    -3.127783     2.669420
 H    -0.343651    -4.047089    -0.017961
 H    -2.204094    -1.741575     2.742814
 C    -4.788993    -0.729514    -1.001864
 O    -5.361642    -1.125327    -0.024618
 O    -5.333306     0.119933    -1.906490
 C    -6.670176     0.549086    -1.653906
 C    -6.694853     1.558389    -0.504647
 O    -5.752837     2.204296    -0.122114
 O    -7.935370     1.661356    -0.011833
 C    -8.127418     2.591860     1.057221
 H    -7.847348     3.609197     0.745101
 H    -9.193659     2.549760     1.309934
 H    -7.518405     2.307852     1.928257
 H    -3.335743    -1.193278    -2.516117
 H    -1.691076    -4.595772    -1.059910
 H    -7.279720    -0.313072    -1.343563
 H    -2.700831    -0.231669    -1.161709
 C    -7.208964     1.163379    -2.941159
 H    -7.188007     0.417171    -3.748652
 H    -8.245742     1.497439    -2.792974
 H    -6.594090     2.024768    -3.242634
